# Supplementary material for: Mendelian randomization revealed a one-way causal association between increased Isovalerylcarnitine (C5) levels and the risk of idiopathic pulmonary fibrosis
Source: Medicine (Baltimore). 2025 Aug 8;104(32):e43555. doi: 10.1097/MD.0000000000043555 (PMC12338245; doi:10.1097/MD.0000000000043555)
Supplement: Supplementary file 1 [file medi-104-e43555-s001.xlsx]

## Sheet: Sheet1
Supplementary Table 1: Summary statistics of 1400 plasma metabolites (1,091 metabolites and 309 metabolite ratios)
Trait	Discovery Sample Ancestry	Summary Statistics
Carnitine levels	8192 European	http://ftp.ebi.ac.uk/pub/databases/gwas/summary_statistics/GCST90199001-GCST90200000/GCST90199621/GCST90199621_buildGRCh38.tsv.gz
Benzoate levels	7306 European	http://ftp.ebi.ac.uk/pub/databases/gwas/summary_statistics/GCST90199001-GCST90200000/GCST90199622/GCST90199622_buildGRCh38.tsv.gz
Maltotriose levels	4641 European	http://ftp.ebi.ac.uk/pub/databases/gwas/summary_statistics/GCST90199001-GCST90200000/GCST90199623/GCST90199623_buildGRCh38.tsv.gz
Hippurate levels	8260 European	http://ftp.ebi.ac.uk/pub/databases/gwas/summary_statistics/GCST90199001-GCST90200000/GCST90199624/GCST90199624_buildGRCh38.tsv.gz
Methionine sulfoxide levels	8243 European	http://ftp.ebi.ac.uk/pub/databases/gwas/summary_statistics/GCST90199001-GCST90200000/GCST90199625/GCST90199625_buildGRCh38.tsv.gz
Xanthurenate levels	7965 European	http://ftp.ebi.ac.uk/pub/databases/gwas/summary_statistics/GCST90199001-GCST90200000/GCST90199626/GCST90199626_buildGRCh38.tsv.gz
N-alpha-acetylornithine levels	5606 European	http://ftp.ebi.ac.uk/pub/databases/gwas/summary_statistics/GCST90199001-GCST90200000/GCST90199627/GCST90199627_buildGRCh38.tsv.gz
3-methylhistidine levels	8289 European	http://ftp.ebi.ac.uk/pub/databases/gwas/summary_statistics/GCST90199001-GCST90200000/GCST90199628/GCST90199628_buildGRCh38.tsv.gz
Glycerophosphorylcholine (GPC) levels	8212 European	http://ftp.ebi.ac.uk/pub/databases/gwas/summary_statistics/GCST90199001-GCST90200000/GCST90199629/GCST90199629_buildGRCh38.tsv.gz
Phenylacetate levels	7059 European	http://ftp.ebi.ac.uk/pub/databases/gwas/summary_statistics/GCST90199001-GCST90200000/GCST90199630/GCST90199630_buildGRCh38.tsv.gz
3-methyl-2-oxovalerate levels	8257 European	http://ftp.ebi.ac.uk/pub/databases/gwas/summary_statistics/GCST90199001-GCST90200000/GCST90199631/GCST90199631_buildGRCh38.tsv.gz
Tartarate levels	7099 European	http://ftp.ebi.ac.uk/pub/databases/gwas/summary_statistics/GCST90199001-GCST90200000/GCST90199632/GCST90199632_buildGRCh38.tsv.gz
Suberate (C8-DC) levels	6902 European	http://ftp.ebi.ac.uk/pub/databases/gwas/summary_statistics/GCST90199001-GCST90200000/GCST90199633/GCST90199633_buildGRCh38.tsv.gz
5-hydroxylysine levels	8128 European	http://ftp.ebi.ac.uk/pub/databases/gwas/summary_statistics/GCST90199001-GCST90200000/GCST90199634/GCST90199634_buildGRCh38.tsv.gz
3-phenylpropionate hydrocinnamate levels	7925 European	http://ftp.ebi.ac.uk/pub/databases/gwas/summary_statistics/GCST90199001-GCST90200000/GCST90199635/GCST90199635_buildGRCh38.tsv.gz
Kynurenine levels	8244 European	http://ftp.ebi.ac.uk/pub/databases/gwas/summary_statistics/GCST90199001-GCST90200000/GCST90199636/GCST90199636_buildGRCh38.tsv.gz
N-acetylglutamate levels	7802 European	http://ftp.ebi.ac.uk/pub/databases/gwas/summary_statistics/GCST90199001-GCST90200000/GCST90199637/GCST90199637_buildGRCh38.tsv.gz
Glycerol 3-phosphate levels	8201 European	http://ftp.ebi.ac.uk/pub/databases/gwas/summary_statistics/GCST90199001-GCST90200000/GCST90199638/GCST90199638_buildGRCh38.tsv.gz
Imidazole lactate levels	8256 European	http://ftp.ebi.ac.uk/pub/databases/gwas/summary_statistics/GCST90199001-GCST90200000/GCST90199639/GCST90199639_buildGRCh38.tsv.gz
4-guanidinobutanoate levels	8144 European	http://ftp.ebi.ac.uk/pub/databases/gwas/summary_statistics/GCST90199001-GCST90200000/GCST90199640/GCST90199640_buildGRCh38.tsv.gz
Glucuronate levels	7988 European	http://ftp.ebi.ac.uk/pub/databases/gwas/summary_statistics/GCST90199001-GCST90200000/GCST90199641/GCST90199641_buildGRCh38.tsv.gz
Ribitol levels	8128 European	http://ftp.ebi.ac.uk/pub/databases/gwas/summary_statistics/GCST90199001-GCST90200000/GCST90199642/GCST90199642_buildGRCh38.tsv.gz
Glycodeoxycholate levels	6877 European	http://ftp.ebi.ac.uk/pub/databases/gwas/summary_statistics/GCST90199001-GCST90200000/GCST90199643/GCST90199643_buildGRCh38.tsv.gz
Theobromine levels	8137 European	http://ftp.ebi.ac.uk/pub/databases/gwas/summary_statistics/GCST90199001-GCST90200000/GCST90199644/GCST90199644_buildGRCh38.tsv.gz
Quinate levels	8200 European	http://ftp.ebi.ac.uk/pub/databases/gwas/summary_statistics/GCST90199001-GCST90200000/GCST90199645/GCST90199645_buildGRCh38.tsv.gz
Gentisate levels	8013 European	http://ftp.ebi.ac.uk/pub/databases/gwas/summary_statistics/GCST90199001-GCST90200000/GCST90199646/GCST90199646_buildGRCh38.tsv.gz
Theophylline levels	7822 European	http://ftp.ebi.ac.uk/pub/databases/gwas/summary_statistics/GCST90199001-GCST90200000/GCST90199647/GCST90199647_buildGRCh38.tsv.gz
1,5-anhydroglucitol (1,5-ag) levels	8139 European	http://ftp.ebi.ac.uk/pub/databases/gwas/summary_statistics/GCST90199001-GCST90200000/GCST90199648/GCST90199648_buildGRCh38.tsv.gz
1-stearoyl-2-arachidonoyl-GPI (18:0/20:4) levels	8134 European	http://ftp.ebi.ac.uk/pub/databases/gwas/summary_statistics/GCST90199001-GCST90200000/GCST90199649/GCST90199649_buildGRCh38.tsv.gz
Indolelactate levels	8233 European	http://ftp.ebi.ac.uk/pub/databases/gwas/summary_statistics/GCST90199001-GCST90200000/GCST90199650/GCST90199650_buildGRCh38.tsv.gz
Docosahexaenoate DHA; 22:6n3 levels	8279 European	http://ftp.ebi.ac.uk/pub/databases/gwas/summary_statistics/GCST90199001-GCST90200000/GCST90199651/GCST90199651_buildGRCh38.tsv.gz
1-stearoyl-2-oleoyl-GPS (18:0/18:1) levels	8055 European	http://ftp.ebi.ac.uk/pub/databases/gwas/summary_statistics/GCST90199001-GCST90200000/GCST90199652/GCST90199652_buildGRCh38.tsv.gz
1-myristoyl-2-palmitoyl-gpc (14:0/16:0) levels	8271 European	http://ftp.ebi.ac.uk/pub/databases/gwas/summary_statistics/GCST90199001-GCST90200000/GCST90199653/GCST90199653_buildGRCh38.tsv.gz
Paraxanthine levels in elite athletes	7840 European	http://ftp.ebi.ac.uk/pub/databases/gwas/summary_statistics/GCST90199001-GCST90200000/GCST90199654/GCST90199654_buildGRCh38.tsv.gz
4-methyl-2-oxopentanoate levels	8255 European	http://ftp.ebi.ac.uk/pub/databases/gwas/summary_statistics/GCST90199001-GCST90200000/GCST90199655/GCST90199655_buildGRCh38.tsv.gz
3-indoxyl sulfate levels	8242 European	http://ftp.ebi.ac.uk/pub/databases/gwas/summary_statistics/GCST90199001-GCST90200000/GCST90199656/GCST90199656_buildGRCh38.tsv.gz
Sphingosine 1-phosphate levels	8246 European	http://ftp.ebi.ac.uk/pub/databases/gwas/summary_statistics/GCST90199001-GCST90200000/GCST90199657/GCST90199657_buildGRCh38.tsv.gz
Alpha-hydroxyisocaproate levels	8250 European	http://ftp.ebi.ac.uk/pub/databases/gwas/summary_statistics/GCST90199001-GCST90200000/GCST90199658/GCST90199658_buildGRCh38.tsv.gz
1-stearoyl-GPI (18:0) levels	8260 European	http://ftp.ebi.ac.uk/pub/databases/gwas/summary_statistics/GCST90199001-GCST90200000/GCST90199659/GCST90199659_buildGRCh38.tsv.gz
1,2-dipalmitoyl-gpc (16:0/16:0) levels	8264 European	http://ftp.ebi.ac.uk/pub/databases/gwas/summary_statistics/GCST90199001-GCST90200000/GCST90199660/GCST90199660_buildGRCh38.tsv.gz
Maleate levels	8171 European	http://ftp.ebi.ac.uk/pub/databases/gwas/summary_statistics/GCST90199001-GCST90200000/GCST90199661/GCST90199661_buildGRCh38.tsv.gz
Isovalerate (i5:0) levels	7862 European	http://ftp.ebi.ac.uk/pub/databases/gwas/summary_statistics/GCST90199001-GCST90200000/GCST90199662/GCST90199662_buildGRCh38.tsv.gz
4-acetylphenol sulfate levels	7135 European	http://ftp.ebi.ac.uk/pub/databases/gwas/summary_statistics/GCST90199001-GCST90200000/GCST90199663/GCST90199663_buildGRCh38.tsv.gz
Phenyllactate (PLA) levels in elite athletes	8235 European	http://ftp.ebi.ac.uk/pub/databases/gwas/summary_statistics/GCST90199001-GCST90200000/GCST90199664/GCST90199664_buildGRCh38.tsv.gz
N-acetylaspartate (naa) levels	8148 European	http://ftp.ebi.ac.uk/pub/databases/gwas/summary_statistics/GCST90199001-GCST90200000/GCST90199665/GCST90199665_buildGRCh38.tsv.gz
Palmitoylcarnitine levels (Metabolon platform)	8256 European	http://ftp.ebi.ac.uk/pub/databases/gwas/summary_statistics/GCST90199001-GCST90200000/GCST90199666/GCST90199666_buildGRCh38.tsv.gz
Erythritol levels in elite athletes	8167 European	http://ftp.ebi.ac.uk/pub/databases/gwas/summary_statistics/GCST90199001-GCST90200000/GCST90199667/GCST90199667_buildGRCh38.tsv.gz
Hexanoylcarnitine levels (Biocrates platform)	8242 European	http://ftp.ebi.ac.uk/pub/databases/gwas/summary_statistics/GCST90199001-GCST90200000/GCST90199668/GCST90199668_buildGRCh38.tsv.gz
Acetylcarnitine levels (Biocrates platform)	8262 European	http://ftp.ebi.ac.uk/pub/databases/gwas/summary_statistics/GCST90199001-GCST90200000/GCST90199669/GCST90199669_buildGRCh38.tsv.gz
Iminodiacetate (IDA) levels	8213 European	http://ftp.ebi.ac.uk/pub/databases/gwas/summary_statistics/GCST90199001-GCST90200000/GCST90199670/GCST90199670_buildGRCh38.tsv.gz
Cysteine s-sulfate levels	8229 European	http://ftp.ebi.ac.uk/pub/databases/gwas/summary_statistics/GCST90199001-GCST90200000/GCST90199671/GCST90199671_buildGRCh38.tsv.gz
Oxalate (ethanedioate) levels	8181 European	http://ftp.ebi.ac.uk/pub/databases/gwas/summary_statistics/GCST90199001-GCST90200000/GCST90199672/GCST90199672_buildGRCh38.tsv.gz
DHEAS levels	8228 European	http://ftp.ebi.ac.uk/pub/databases/gwas/summary_statistics/GCST90199001-GCST90200000/GCST90199673/GCST90199673_buildGRCh38.tsv.gz
3-hydroxymyristate levels	8235 European	http://ftp.ebi.ac.uk/pub/databases/gwas/summary_statistics/GCST90199001-GCST90200000/GCST90199674/GCST90199674_buildGRCh38.tsv.gz
Homoarginine levels	8265 European	http://ftp.ebi.ac.uk/pub/databases/gwas/summary_statistics/GCST90199001-GCST90200000/GCST90199675/GCST90199675_buildGRCh38.tsv.gz
1-oleoylglycerol (18:1) levels	8225 European	http://ftp.ebi.ac.uk/pub/databases/gwas/summary_statistics/GCST90199001-GCST90200000/GCST90199676/GCST90199676_buildGRCh38.tsv.gz
3-methyl-2-oxobutyrate levels	8254 European	http://ftp.ebi.ac.uk/pub/databases/gwas/summary_statistics/GCST90199001-GCST90200000/GCST90199677/GCST90199677_buildGRCh38.tsv.gz
Tartronate (hydroxymalonate) levels	8125 European	http://ftp.ebi.ac.uk/pub/databases/gwas/summary_statistics/GCST90199001-GCST90200000/GCST90199678/GCST90199678_buildGRCh38.tsv.gz
2,3-dihydroxypyridine levels	6496 European	http://ftp.ebi.ac.uk/pub/databases/gwas/summary_statistics/GCST90199001-GCST90200000/GCST90199679/GCST90199679_buildGRCh38.tsv.gz
3-hydroxyoctanoate levels	8182 European	http://ftp.ebi.ac.uk/pub/databases/gwas/summary_statistics/GCST90199001-GCST90200000/GCST90199680/GCST90199680_buildGRCh38.tsv.gz
2-hydroxyoctanoate levels	8224 European	http://ftp.ebi.ac.uk/pub/databases/gwas/summary_statistics/GCST90199001-GCST90200000/GCST90199681/GCST90199681_buildGRCh38.tsv.gz
Homocitrulline levels	7998 European	http://ftp.ebi.ac.uk/pub/databases/gwas/summary_statistics/GCST90199001-GCST90200000/GCST90199682/GCST90199682_buildGRCh38.tsv.gz
Indoleacetate levels	8208 European	http://ftp.ebi.ac.uk/pub/databases/gwas/summary_statistics/GCST90199001-GCST90200000/GCST90199683/GCST90199683_buildGRCh38.tsv.gz
1-linoleoylglycerol (18:2) levels	8212 European	http://ftp.ebi.ac.uk/pub/databases/gwas/summary_statistics/GCST90199001-GCST90200000/GCST90199684/GCST90199684_buildGRCh38.tsv.gz
2-linoleoylglycerol (18:2) levels	6378 European	http://ftp.ebi.ac.uk/pub/databases/gwas/summary_statistics/GCST90199001-GCST90200000/GCST90199685/GCST90199685_buildGRCh38.tsv.gz
Indolepropionate levels	8153 European	http://ftp.ebi.ac.uk/pub/databases/gwas/summary_statistics/GCST90199001-GCST90200000/GCST90199686/GCST90199686_buildGRCh38.tsv.gz
Threonate levels	8151 European	http://ftp.ebi.ac.uk/pub/databases/gwas/summary_statistics/GCST90199001-GCST90200000/GCST90199687/GCST90199687_buildGRCh38.tsv.gz
N-acetylglycine levels	8250 European	http://ftp.ebi.ac.uk/pub/databases/gwas/summary_statistics/GCST90199001-GCST90200000/GCST90199688/GCST90199688_buildGRCh38.tsv.gz
Glycolithocholate levels	7158 European	http://ftp.ebi.ac.uk/pub/databases/gwas/summary_statistics/GCST90199001-GCST90200000/GCST90199689/GCST90199689_buildGRCh38.tsv.gz
EDTA levels	8239 European	http://ftp.ebi.ac.uk/pub/databases/gwas/summary_statistics/GCST90199001-GCST90200000/GCST90199690/GCST90199690_buildGRCh38.tsv.gz
1-methylhistidine levels	8226 European	http://ftp.ebi.ac.uk/pub/databases/gwas/summary_statistics/GCST90199001-GCST90200000/GCST90199691/GCST90199691_buildGRCh38.tsv.gz
Citramalate levels	7125 European	http://ftp.ebi.ac.uk/pub/databases/gwas/summary_statistics/GCST90199001-GCST90200000/GCST90199692/GCST90199692_buildGRCh38.tsv.gz
3-hydroxydecanoate levels	8239 European	http://ftp.ebi.ac.uk/pub/databases/gwas/summary_statistics/GCST90199001-GCST90200000/GCST90199693/GCST90199693_buildGRCh38.tsv.gz
1,3-dimethylurate levels	7444 European	http://ftp.ebi.ac.uk/pub/databases/gwas/summary_statistics/GCST90199001-GCST90200000/GCST90199694/GCST90199694_buildGRCh38.tsv.gz
Galactonate levels	7518 European	http://ftp.ebi.ac.uk/pub/databases/gwas/summary_statistics/GCST90199001-GCST90200000/GCST90199695/GCST90199695_buildGRCh38.tsv.gz
Trigonelline levels	8272 European	http://ftp.ebi.ac.uk/pub/databases/gwas/summary_statistics/GCST90199001-GCST90200000/GCST90199696/GCST90199696_buildGRCh38.tsv.gz
Dodecanedioate levels	8240 European	http://ftp.ebi.ac.uk/pub/databases/gwas/summary_statistics/GCST90199001-GCST90200000/GCST90199697/GCST90199697_buildGRCh38.tsv.gz
Isobutyrylcarnitine (c4) levels	8243 European	http://ftp.ebi.ac.uk/pub/databases/gwas/summary_statistics/GCST90199001-GCST90200000/GCST90199698/GCST90199698_buildGRCh38.tsv.gz
3-methylxanthine levels	8085 European	http://ftp.ebi.ac.uk/pub/databases/gwas/summary_statistics/GCST90199001-GCST90200000/GCST90199699/GCST90199699_buildGRCh38.tsv.gz
3-hydroxylaurate levels	8206 European	http://ftp.ebi.ac.uk/pub/databases/gwas/summary_statistics/GCST90199001-GCST90200000/GCST90199700/GCST90199700_buildGRCh38.tsv.gz
Pyridoxate levels	8089 European	http://ftp.ebi.ac.uk/pub/databases/gwas/summary_statistics/GCST90199001-GCST90200000/GCST90199701/GCST90199701_buildGRCh38.tsv.gz
5-hydroxyhexanoate levels	7097 European	http://ftp.ebi.ac.uk/pub/databases/gwas/summary_statistics/GCST90199001-GCST90200000/GCST90199702/GCST90199702_buildGRCh38.tsv.gz
Gamma-glutamylvaline levels	8179 European	http://ftp.ebi.ac.uk/pub/databases/gwas/summary_statistics/GCST90199001-GCST90200000/GCST90199703/GCST90199703_buildGRCh38.tsv.gz
3-hydroxysebacate levels	7325 European	http://ftp.ebi.ac.uk/pub/databases/gwas/summary_statistics/GCST90199001-GCST90200000/GCST90199704/GCST90199704_buildGRCh38.tsv.gz
Propionylglycine levels	7311 European	http://ftp.ebi.ac.uk/pub/databases/gwas/summary_statistics/GCST90199001-GCST90200000/GCST90199705/GCST90199705_buildGRCh38.tsv.gz
Butyrylglycine levels	6044 European	http://ftp.ebi.ac.uk/pub/databases/gwas/summary_statistics/GCST90199001-GCST90200000/GCST90199706/GCST90199706_buildGRCh38.tsv.gz
Pro-hydroxy-pro levels	8208 European	http://ftp.ebi.ac.uk/pub/databases/gwas/summary_statistics/GCST90199001-GCST90200000/GCST90199707/GCST90199707_buildGRCh38.tsv.gz
Propionylcarnitine (c3) levels	8273 European	http://ftp.ebi.ac.uk/pub/databases/gwas/summary_statistics/GCST90199001-GCST90200000/GCST90199708/GCST90199708_buildGRCh38.tsv.gz
Adrenate (22:4n6) levels	8279 European	http://ftp.ebi.ac.uk/pub/databases/gwas/summary_statistics/GCST90199001-GCST90200000/GCST90199709/GCST90199709_buildGRCh38.tsv.gz
Docosatrienoate (22:3n3) levels	6511 European	http://ftp.ebi.ac.uk/pub/databases/gwas/summary_statistics/GCST90199001-GCST90200000/GCST90199710/GCST90199710_buildGRCh38.tsv.gz
Docosadienoate (22:2n6) levels	8264 European	http://ftp.ebi.ac.uk/pub/databases/gwas/summary_statistics/GCST90199001-GCST90200000/GCST90199711/GCST90199711_buildGRCh38.tsv.gz
3-carboxy-4-methyl-5-propyl-2-furanpropanoate (cmpf) levels	8270 European	http://ftp.ebi.ac.uk/pub/databases/gwas/summary_statistics/GCST90199001-GCST90200000/GCST90199712/GCST90199712_buildGRCh38.tsv.gz
Docosapentaenoate n3 DPA; 22:5n3 levels	8284 European	http://ftp.ebi.ac.uk/pub/databases/gwas/summary_statistics/GCST90199001-GCST90200000/GCST90199713/GCST90199713_buildGRCh38.tsv.gz
3-hydroxy-2-ethylpropionate levels	8238 European	http://ftp.ebi.ac.uk/pub/databases/gwas/summary_statistics/GCST90199001-GCST90200000/GCST90199714/GCST90199714_buildGRCh38.tsv.gz
Myristoleate (14:1n5) levels	8255 European	http://ftp.ebi.ac.uk/pub/databases/gwas/summary_statistics/GCST90199001-GCST90200000/GCST90199715/GCST90199715_buildGRCh38.tsv.gz
10-undecenoate (11:1n1) levels	8243 European	http://ftp.ebi.ac.uk/pub/databases/gwas/summary_statistics/GCST90199001-GCST90200000/GCST90199716/GCST90199716_buildGRCh38.tsv.gz
1-methyl-4-imidazoleacetate levels	8090 European	http://ftp.ebi.ac.uk/pub/databases/gwas/summary_statistics/GCST90199001-GCST90200000/GCST90199717/GCST90199717_buildGRCh38.tsv.gz
Sebacate (C10-DC) levels	7926 European	http://ftp.ebi.ac.uk/pub/databases/gwas/summary_statistics/GCST90199001-GCST90200000/GCST90199718/GCST90199718_buildGRCh38.tsv.gz
Tauro-beta-muricholate levels	4661 European	http://ftp.ebi.ac.uk/pub/databases/gwas/summary_statistics/GCST90199001-GCST90200000/GCST90199719/GCST90199719_buildGRCh38.tsv.gz
Octanoylcarnitine (c8) levels	8226 European	http://ftp.ebi.ac.uk/pub/databases/gwas/summary_statistics/GCST90199001-GCST90200000/GCST90199720/GCST90199720_buildGRCh38.tsv.gz
Stearidonate (18:4n3) levels	8240 European	http://ftp.ebi.ac.uk/pub/databases/gwas/summary_statistics/GCST90199001-GCST90200000/GCST90199721/GCST90199721_buildGRCh38.tsv.gz
Decanoylcarnitine (C10) levels	8225 European	http://ftp.ebi.ac.uk/pub/databases/gwas/summary_statistics/GCST90199001-GCST90200000/GCST90199722/GCST90199722_buildGRCh38.tsv.gz
5-dodecenoate (12:1n7) levels	8248 European	http://ftp.ebi.ac.uk/pub/databases/gwas/summary_statistics/GCST90199001-GCST90200000/GCST90199723/GCST90199723_buildGRCh38.tsv.gz
N-acetylisoleucine levels	7223 European	http://ftp.ebi.ac.uk/pub/databases/gwas/summary_statistics/GCST90199001-GCST90200000/GCST90199724/GCST90199724_buildGRCh38.tsv.gz
Campesterol levels	5300 European	http://ftp.ebi.ac.uk/pub/databases/gwas/summary_statistics/GCST90199001-GCST90200000/GCST90199725/GCST90199725_buildGRCh38.tsv.gz
N-acetylthreonine levels	8223 European	http://ftp.ebi.ac.uk/pub/databases/gwas/summary_statistics/GCST90199001-GCST90200000/GCST90199726/GCST90199726_buildGRCh38.tsv.gz
1-oleoyl-GPC (18:1) levels	8257 European	http://ftp.ebi.ac.uk/pub/databases/gwas/summary_statistics/GCST90199001-GCST90200000/GCST90199727/GCST90199727_buildGRCh38.tsv.gz
10-nonadecenoate (19:1n9) levels	8277 European	http://ftp.ebi.ac.uk/pub/databases/gwas/summary_statistics/GCST90199001-GCST90200000/GCST90199728/GCST90199728_buildGRCh38.tsv.gz
Piperine levels	8155 European	http://ftp.ebi.ac.uk/pub/databases/gwas/summary_statistics/GCST90199001-GCST90200000/GCST90199729/GCST90199729_buildGRCh38.tsv.gz
Carnitine C14 levels	8241 European	http://ftp.ebi.ac.uk/pub/databases/gwas/summary_statistics/GCST90199001-GCST90200000/GCST90199730/GCST90199730_buildGRCh38.tsv.gz
10-heptadecenoate (17:1n7) levels	8282 European	http://ftp.ebi.ac.uk/pub/databases/gwas/summary_statistics/GCST90199001-GCST90200000/GCST90199731/GCST90199731_buildGRCh38.tsv.gz
1-stearoyl-gpc (18:0) levels	8240 European	http://ftp.ebi.ac.uk/pub/databases/gwas/summary_statistics/GCST90199001-GCST90200000/GCST90199732/GCST90199732_buildGRCh38.tsv.gz
1-palmitoyl-GPC (16:0) levels	8232 European	http://ftp.ebi.ac.uk/pub/databases/gwas/summary_statistics/GCST90199001-GCST90200000/GCST90199733/GCST90199733_buildGRCh38.tsv.gz
Hyocholate levels	5782 European	http://ftp.ebi.ac.uk/pub/databases/gwas/summary_statistics/GCST90199001-GCST90200000/GCST90199734/GCST90199734_buildGRCh38.tsv.gz
N-acetylhistidine levels	7054 European	http://ftp.ebi.ac.uk/pub/databases/gwas/summary_statistics/GCST90199001-GCST90200000/GCST90199735/GCST90199735_buildGRCh38.tsv.gz
Alpha-hydroxyisovalerate levels	8208 European	http://ftp.ebi.ac.uk/pub/databases/gwas/summary_statistics/GCST90199001-GCST90200000/GCST90199736/GCST90199736_buildGRCh38.tsv.gz
N-acetylproline levels	7100 European	http://ftp.ebi.ac.uk/pub/databases/gwas/summary_statistics/GCST90199001-GCST90200000/GCST90199737/GCST90199737_buildGRCh38.tsv.gz
Stachydrine levels	8297 European	http://ftp.ebi.ac.uk/pub/databases/gwas/summary_statistics/GCST90199001-GCST90200000/GCST90199738/GCST90199738_buildGRCh38.tsv.gz
Salicyluric glucuronide levels	5190 European	http://ftp.ebi.ac.uk/pub/databases/gwas/summary_statistics/GCST90199001-GCST90200000/GCST90199739/GCST90199739_buildGRCh38.tsv.gz
P-cresol sulfate levels	8183 European	http://ftp.ebi.ac.uk/pub/databases/gwas/summary_statistics/GCST90199001-GCST90200000/GCST90199740/GCST90199740_buildGRCh38.tsv.gz
Gamma-glutamylglycine levels	8263 European	http://ftp.ebi.ac.uk/pub/databases/gwas/summary_statistics/GCST90199001-GCST90200000/GCST90199741/GCST90199741_buildGRCh38.tsv.gz
1-linoleoyl-gpc (18:2) levels	8262 European	http://ftp.ebi.ac.uk/pub/databases/gwas/summary_statistics/GCST90199001-GCST90200000/GCST90199742/GCST90199742_buildGRCh38.tsv.gz
Stearoylcarnitine levels	8133 European	http://ftp.ebi.ac.uk/pub/databases/gwas/summary_statistics/GCST90199001-GCST90200000/GCST90199743/GCST90199743_buildGRCh38.tsv.gz
Eicosenoate (20:1) levels	8277 European	http://ftp.ebi.ac.uk/pub/databases/gwas/summary_statistics/GCST90199001-GCST90200000/GCST90199744/GCST90199744_buildGRCh38.tsv.gz
Aconitate [cis or trans] levels	8262 European	http://ftp.ebi.ac.uk/pub/databases/gwas/summary_statistics/GCST90199001-GCST90200000/GCST90199745/GCST90199745_buildGRCh38.tsv.gz
Erythronate levels	8198 European	http://ftp.ebi.ac.uk/pub/databases/gwas/summary_statistics/GCST90199001-GCST90200000/GCST90199746/GCST90199746_buildGRCh38.tsv.gz
Isovalerylcarnitine (C5) levels	8266 European	http://ftp.ebi.ac.uk/pub/databases/gwas/summary_statistics/GCST90199001-GCST90200000/GCST90199747/GCST90199747_buildGRCh38.tsv.gz
Linolenate [alpha or gamma; (18:3n3 or 6)] levels	8257 European	http://ftp.ebi.ac.uk/pub/databases/gwas/summary_statistics/GCST90199001-GCST90200000/GCST90199748/GCST90199748_buildGRCh38.tsv.gz
Gamma-glutamylthreonine levels	8231 European	http://ftp.ebi.ac.uk/pub/databases/gwas/summary_statistics/GCST90199001-GCST90200000/GCST90199749/GCST90199749_buildGRCh38.tsv.gz
Laurylcarnitine levels	8241 European	http://ftp.ebi.ac.uk/pub/databases/gwas/summary_statistics/GCST90199001-GCST90200000/GCST90199750/GCST90199750_buildGRCh38.tsv.gz
Gamma-glutamylmethionine levels	8237 European	http://ftp.ebi.ac.uk/pub/databases/gwas/summary_statistics/GCST90199001-GCST90200000/GCST90199751/GCST90199751_buildGRCh38.tsv.gz
Epiandrosterone sulfate levels	8174 European	http://ftp.ebi.ac.uk/pub/databases/gwas/summary_statistics/GCST90199001-GCST90200000/GCST90199752/GCST90199752_buildGRCh38.tsv.gz
Gamma-glutamyltryptophan levels	7902 European	http://ftp.ebi.ac.uk/pub/databases/gwas/summary_statistics/GCST90199001-GCST90200000/GCST90199753/GCST90199753_buildGRCh38.tsv.gz
7-methylxanthine levels	8019 European	http://ftp.ebi.ac.uk/pub/databases/gwas/summary_statistics/GCST90199001-GCST90200000/GCST90199754/GCST90199754_buildGRCh38.tsv.gz
3,7-dimethylurate levels	6894 European	http://ftp.ebi.ac.uk/pub/databases/gwas/summary_statistics/GCST90199001-GCST90200000/GCST90199755/GCST90199755_buildGRCh38.tsv.gz
1,7-dimethyluric acid levels	7950 European	http://ftp.ebi.ac.uk/pub/databases/gwas/summary_statistics/GCST90199001-GCST90200000/GCST90199756/GCST90199756_buildGRCh38.tsv.gz
1,3,7-trimethylurate levels	7446 European	http://ftp.ebi.ac.uk/pub/databases/gwas/summary_statistics/GCST90199001-GCST90200000/GCST90199757/GCST90199757_buildGRCh38.tsv.gz
N4-acetylcytidine levels	7425 European	http://ftp.ebi.ac.uk/pub/databases/gwas/summary_statistics/GCST90199001-GCST90200000/GCST90199758/GCST90199758_buildGRCh38.tsv.gz
Indolebutyrate levels	4423 European	http://ftp.ebi.ac.uk/pub/databases/gwas/summary_statistics/GCST90199001-GCST90200000/GCST90199759/GCST90199759_buildGRCh38.tsv.gz
5-acetylamino-6-amino-3-methyluracil levels	8006 European	http://ftp.ebi.ac.uk/pub/databases/gwas/summary_statistics/GCST90199001-GCST90200000/GCST90199760/GCST90199760_buildGRCh38.tsv.gz
N1-methylinosine levels	8147 European	http://ftp.ebi.ac.uk/pub/databases/gwas/summary_statistics/GCST90199001-GCST90200000/GCST90199761/GCST90199761_buildGRCh38.tsv.gz
N6-carbamoylthreonyladenosine levels	8176 European	http://ftp.ebi.ac.uk/pub/databases/gwas/summary_statistics/GCST90199001-GCST90200000/GCST90199762/GCST90199762_buildGRCh38.tsv.gz
1-methylxanthine levels	7959 European	http://ftp.ebi.ac.uk/pub/databases/gwas/summary_statistics/GCST90199001-GCST90200000/GCST90199763/GCST90199763_buildGRCh38.tsv.gz
N2,n2-dimethylguanosine levels	8210 European	http://ftp.ebi.ac.uk/pub/databases/gwas/summary_statistics/GCST90199001-GCST90200000/GCST90199764/GCST90199764_buildGRCh38.tsv.gz
4-hydroxyhippurate levels	8259 European	http://ftp.ebi.ac.uk/pub/databases/gwas/summary_statistics/GCST90199001-GCST90200000/GCST90199765/GCST90199765_buildGRCh38.tsv.gz
3-(3-amino-3-carboxypropyl)uridine levels	7679 European	http://ftp.ebi.ac.uk/pub/databases/gwas/summary_statistics/GCST90199001-GCST90200000/GCST90199766/GCST90199766_buildGRCh38.tsv.gz
5,6-dihydrouridine levels	8210 European	http://ftp.ebi.ac.uk/pub/databases/gwas/summary_statistics/GCST90199001-GCST90200000/GCST90199767/GCST90199767_buildGRCh38.tsv.gz
Phenylacetylglutamine levels	8251 European	http://ftp.ebi.ac.uk/pub/databases/gwas/summary_statistics/GCST90199001-GCST90200000/GCST90199768/GCST90199768_buildGRCh38.tsv.gz
3-hydroxydodecanedioate levels	7168 European	http://ftp.ebi.ac.uk/pub/databases/gwas/summary_statistics/GCST90199001-GCST90200000/GCST90199769/GCST90199769_buildGRCh38.tsv.gz
1-arachidonylglycerol (20:4) levels	7650 European	http://ftp.ebi.ac.uk/pub/databases/gwas/summary_statistics/GCST90199001-GCST90200000/GCST90199770/GCST90199770_buildGRCh38.tsv.gz
7-methylguanine levels	8239 European	http://ftp.ebi.ac.uk/pub/databases/gwas/summary_statistics/GCST90199001-GCST90200000/GCST90199771/GCST90199771_buildGRCh38.tsv.gz
1-stearoyl-GPE (18:0) levels	8270 European	http://ftp.ebi.ac.uk/pub/databases/gwas/summary_statistics/GCST90199001-GCST90200000/GCST90199772/GCST90199772_buildGRCh38.tsv.gz
Phenol sulfate levels	8249 European	http://ftp.ebi.ac.uk/pub/databases/gwas/summary_statistics/GCST90199001-GCST90200000/GCST90199773/GCST90199773_buildGRCh38.tsv.gz
Oleoylcarnitine levels	8260 European	http://ftp.ebi.ac.uk/pub/databases/gwas/summary_statistics/GCST90199001-GCST90200000/GCST90199774/GCST90199774_buildGRCh38.tsv.gz
Gamma-glutamylisoleucine levels	8267 European	http://ftp.ebi.ac.uk/pub/databases/gwas/summary_statistics/GCST90199001-GCST90200000/GCST90199775/GCST90199775_buildGRCh38.tsv.gz
Malonylcarnitine levels	5822 European	http://ftp.ebi.ac.uk/pub/databases/gwas/summary_statistics/GCST90199001-GCST90200000/GCST90199776/GCST90199776_buildGRCh38.tsv.gz
1-palmitoleoyl-GPC (16:1) levels	8227 European	http://ftp.ebi.ac.uk/pub/databases/gwas/summary_statistics/GCST90199001-GCST90200000/GCST90199777/GCST90199777_buildGRCh38.tsv.gz
N-methyl-2-pyridone-5-carboxamide levels	8177 European	http://ftp.ebi.ac.uk/pub/databases/gwas/summary_statistics/GCST90199001-GCST90200000/GCST90199778/GCST90199778_buildGRCh38.tsv.gz
Gamma-glutamyl-2-aminobutyrate levels	7826 European	http://ftp.ebi.ac.uk/pub/databases/gwas/summary_statistics/GCST90199001-GCST90200000/GCST90199779/GCST90199779_buildGRCh38.tsv.gz
1-stearoyl-GPG (18:0) levels	6806 European	http://ftp.ebi.ac.uk/pub/databases/gwas/summary_statistics/GCST90199001-GCST90200000/GCST90199780/GCST90199780_buildGRCh38.tsv.gz
Hexanoylglycine levels	6015 European	http://ftp.ebi.ac.uk/pub/databases/gwas/summary_statistics/GCST90199001-GCST90200000/GCST90199781/GCST90199781_buildGRCh38.tsv.gz
Glutamine degradant levels	8293 European	http://ftp.ebi.ac.uk/pub/databases/gwas/summary_statistics/GCST90199001-GCST90200000/GCST90199782/GCST90199782_buildGRCh38.tsv.gz
5-methyluridine (ribothymidine) levels	8168 European	http://ftp.ebi.ac.uk/pub/databases/gwas/summary_statistics/GCST90199001-GCST90200000/GCST90199783/GCST90199783_buildGRCh38.tsv.gz
Cysteine-glutathione disulfide levels	7812 European	http://ftp.ebi.ac.uk/pub/databases/gwas/summary_statistics/GCST90199001-GCST90200000/GCST90199784/GCST90199784_buildGRCh38.tsv.gz
Isovalerylglycine levels	7100 European	http://ftp.ebi.ac.uk/pub/databases/gwas/summary_statistics/GCST90199001-GCST90200000/GCST90199785/GCST90199785_buildGRCh38.tsv.gz
2-hydroxy-3-methylvalerate levels	8246 European	http://ftp.ebi.ac.uk/pub/databases/gwas/summary_statistics/GCST90199001-GCST90200000/GCST90199786/GCST90199786_buildGRCh38.tsv.gz
Homostachydrine levels	8248 European	http://ftp.ebi.ac.uk/pub/databases/gwas/summary_statistics/GCST90199001-GCST90200000/GCST90199787/GCST90199787_buildGRCh38.tsv.gz
1-arachidonoyl-gpc (20:4n6) levels	8267 European	http://ftp.ebi.ac.uk/pub/databases/gwas/summary_statistics/GCST90199001-GCST90200000/GCST90199788/GCST90199788_buildGRCh38.tsv.gz
2-palmitoyl-GPC (16:0) levels	8249 European	http://ftp.ebi.ac.uk/pub/databases/gwas/summary_statistics/GCST90199001-GCST90200000/GCST90199789/GCST90199789_buildGRCh38.tsv.gz
2-palmitoleoyl-GPC (16:1) levels	6697 European	http://ftp.ebi.ac.uk/pub/databases/gwas/summary_statistics/GCST90199001-GCST90200000/GCST90199790/GCST90199790_buildGRCh38.tsv.gz
1-arachidonoyl-GPE (20:4n6) levels	8270 European	http://ftp.ebi.ac.uk/pub/databases/gwas/summary_statistics/GCST90199001-GCST90200000/GCST90199791/GCST90199791_buildGRCh38.tsv.gz
1-palmitoyl-GPE (16:0) levels	8276 European	http://ftp.ebi.ac.uk/pub/databases/gwas/summary_statistics/GCST90199001-GCST90200000/GCST90199792/GCST90199792_buildGRCh38.tsv.gz
1-linoleoyl-GPE (18:2) levels	8279 European	http://ftp.ebi.ac.uk/pub/databases/gwas/summary_statistics/GCST90199001-GCST90200000/GCST90199793/GCST90199793_buildGRCh38.tsv.gz
1-oleoyl-GPE (18:1) levels	8283 European	http://ftp.ebi.ac.uk/pub/databases/gwas/summary_statistics/GCST90199001-GCST90200000/GCST90199794/GCST90199794_buildGRCh38.tsv.gz
2-hydroxypalmitate levels	8247 European	http://ftp.ebi.ac.uk/pub/databases/gwas/summary_statistics/GCST90199001-GCST90200000/GCST90199795/GCST90199795_buildGRCh38.tsv.gz
Docosapentaenoate (n6 DPA; 22:5n6) levels	7540 European	http://ftp.ebi.ac.uk/pub/databases/gwas/summary_statistics/GCST90199001-GCST90200000/GCST90199796/GCST90199796_buildGRCh38.tsv.gz
Gulonate levels	7731 European	http://ftp.ebi.ac.uk/pub/databases/gwas/summary_statistics/GCST90199001-GCST90200000/GCST90199797/GCST90199797_buildGRCh38.tsv.gz
Isobutyrylglycine levels	7465 European	http://ftp.ebi.ac.uk/pub/databases/gwas/summary_statistics/GCST90199001-GCST90200000/GCST90199798/GCST90199798_buildGRCh38.tsv.gz
Glutarylcarnitine (c5-dc) levels	8238 European	http://ftp.ebi.ac.uk/pub/databases/gwas/summary_statistics/GCST90199001-GCST90200000/GCST90199799/GCST90199799_buildGRCh38.tsv.gz
Carnitine C5:1 levels	8097 European	http://ftp.ebi.ac.uk/pub/databases/gwas/summary_statistics/GCST90199001-GCST90200000/GCST90199800/GCST90199800_buildGRCh38.tsv.gz
Hydroquinone sulfate levels	7682 European	http://ftp.ebi.ac.uk/pub/databases/gwas/summary_statistics/GCST90199001-GCST90200000/GCST90199801/GCST90199801_buildGRCh38.tsv.gz
Beta-hydroxyisovaleroylcarnitine levels	8232 European	http://ftp.ebi.ac.uk/pub/databases/gwas/summary_statistics/GCST90199001-GCST90200000/GCST90199802/GCST90199802_buildGRCh38.tsv.gz
Catechol sulfate levels	8242 European	http://ftp.ebi.ac.uk/pub/databases/gwas/summary_statistics/GCST90199001-GCST90200000/GCST90199803/GCST90199803_buildGRCh38.tsv.gz
7-alpha-hydroxy-3-oxo-4-cholestenoate (7-hoca) levels	8236 European	http://ftp.ebi.ac.uk/pub/databases/gwas/summary_statistics/GCST90199001-GCST90200000/GCST90199804/GCST90199804_buildGRCh38.tsv.gz
Octadecanedioate levels	8223 European	http://ftp.ebi.ac.uk/pub/databases/gwas/summary_statistics/GCST90199001-GCST90200000/GCST90199805/GCST90199805_buildGRCh38.tsv.gz
Tetradecanedioate (C14-DC) levels	8268 European	http://ftp.ebi.ac.uk/pub/databases/gwas/summary_statistics/GCST90199001-GCST90200000/GCST90199806/GCST90199806_buildGRCh38.tsv.gz
Hexadecanedioate (C16-DC) levels	8260 European	http://ftp.ebi.ac.uk/pub/databases/gwas/summary_statistics/GCST90199001-GCST90200000/GCST90199807/GCST90199807_buildGRCh38.tsv.gz
Glycerophosphoethanolamine levels	8231 European	http://ftp.ebi.ac.uk/pub/databases/gwas/summary_statistics/GCST90199001-GCST90200000/GCST90199808/GCST90199808_buildGRCh38.tsv.gz
Taurolithocholate 3-sulfate levels	8124 European	http://ftp.ebi.ac.uk/pub/databases/gwas/summary_statistics/GCST90199001-GCST90200000/GCST90199809/GCST90199809_buildGRCh38.tsv.gz
1-palmitoyl-GPI (16:0) levels	8246 European	http://ftp.ebi.ac.uk/pub/databases/gwas/summary_statistics/GCST90199001-GCST90200000/GCST90199810/GCST90199810_buildGRCh38.tsv.gz
Glycolithocholate sulfate levels	8165 European	http://ftp.ebi.ac.uk/pub/databases/gwas/summary_statistics/GCST90199001-GCST90200000/GCST90199811/GCST90199811_buildGRCh38.tsv.gz
3-(3-hydroxyphenyl)propionate levels	7304 European	http://ftp.ebi.ac.uk/pub/databases/gwas/summary_statistics/GCST90199001-GCST90200000/GCST90199812/GCST90199812_buildGRCh38.tsv.gz
Deoxycarnitine levels	8271 European	http://ftp.ebi.ac.uk/pub/databases/gwas/summary_statistics/GCST90199001-GCST90200000/GCST90199813/GCST90199813_buildGRCh38.tsv.gz
Alpha-hydroxycaproate levels	5169 European	http://ftp.ebi.ac.uk/pub/databases/gwas/summary_statistics/GCST90199001-GCST90200000/GCST90199814/GCST90199814_buildGRCh38.tsv.gz
1-ribosyl-imidazoleacetate levels	8205 European	http://ftp.ebi.ac.uk/pub/databases/gwas/summary_statistics/GCST90199001-GCST90200000/GCST90199815/GCST90199815_buildGRCh38.tsv.gz
3,4-dihydroxybutyrate levels	8142 European	http://ftp.ebi.ac.uk/pub/databases/gwas/summary_statistics/GCST90199001-GCST90200000/GCST90199816/GCST90199816_buildGRCh38.tsv.gz
Indoleacetylglutamine levels	6161 European	http://ftp.ebi.ac.uk/pub/databases/gwas/summary_statistics/GCST90199001-GCST90200000/GCST90199817/GCST90199817_buildGRCh38.tsv.gz
Mannitol/sorbitol levels	8211 European	http://ftp.ebi.ac.uk/pub/databases/gwas/summary_statistics/GCST90199001-GCST90200000/GCST90199818/GCST90199818_buildGRCh38.tsv.gz
Tryptophan betaine levels	8216 European	http://ftp.ebi.ac.uk/pub/databases/gwas/summary_statistics/GCST90199001-GCST90200000/GCST90199819/GCST90199819_buildGRCh38.tsv.gz
Dihomo-linolenate (20:3n3 or n6) levels	8273 European	http://ftp.ebi.ac.uk/pub/databases/gwas/summary_statistics/GCST90199001-GCST90200000/GCST90199820/GCST90199820_buildGRCh38.tsv.gz
1-linoleoyl-GPI (18:2) levels	8268 European	http://ftp.ebi.ac.uk/pub/databases/gwas/summary_statistics/GCST90199001-GCST90200000/GCST90199821/GCST90199821_buildGRCh38.tsv.gz
1-oleoyl-GPI (18:1) levels	8252 European	http://ftp.ebi.ac.uk/pub/databases/gwas/summary_statistics/GCST90199001-GCST90200000/GCST90199822/GCST90199822_buildGRCh38.tsv.gz
O-cresol sulfate levels	7315 European	http://ftp.ebi.ac.uk/pub/databases/gwas/summary_statistics/GCST90199001-GCST90200000/GCST90199823/GCST90199823_buildGRCh38.tsv.gz
4-vinylphenol sulfate levels	8280 European	http://ftp.ebi.ac.uk/pub/databases/gwas/summary_statistics/GCST90199001-GCST90200000/GCST90199824/GCST90199824_buildGRCh38.tsv.gz
Pyrraline levels	7920 European	http://ftp.ebi.ac.uk/pub/databases/gwas/summary_statistics/GCST90199001-GCST90200000/GCST90199825/GCST90199825_buildGRCh38.tsv.gz
N6-acetyllysine levels	8242 European	http://ftp.ebi.ac.uk/pub/databases/gwas/summary_statistics/GCST90199001-GCST90200000/GCST90199826/GCST90199826_buildGRCh38.tsv.gz
Thymol sulfate levels	8063 European	http://ftp.ebi.ac.uk/pub/databases/gwas/summary_statistics/GCST90199001-GCST90200000/GCST90199827/GCST90199827_buildGRCh38.tsv.gz
N-acetylserine levels	8217 European	http://ftp.ebi.ac.uk/pub/databases/gwas/summary_statistics/GCST90199001-GCST90200000/GCST90199828/GCST90199828_buildGRCh38.tsv.gz
3-methyladipate levels	6958 European	http://ftp.ebi.ac.uk/pub/databases/gwas/summary_statistics/GCST90199001-GCST90200000/GCST90199829/GCST90199829_buildGRCh38.tsv.gz
4-ethylphenylsulfate levels	8139 European	http://ftp.ebi.ac.uk/pub/databases/gwas/summary_statistics/GCST90199001-GCST90200000/GCST90199830/GCST90199830_buildGRCh38.tsv.gz
1-stearoyl-2-oleoyl-GPE (18:0/18:1) levels	8273 European	http://ftp.ebi.ac.uk/pub/databases/gwas/summary_statistics/GCST90199001-GCST90200000/GCST90199831/GCST90199831_buildGRCh38.tsv.gz
Dimethylarginine (sdma + adma) levels	8233 European	http://ftp.ebi.ac.uk/pub/databases/gwas/summary_statistics/GCST90199001-GCST90200000/GCST90199832/GCST90199832_buildGRCh38.tsv.gz
Hexanoylglutamine levels	8128 European	http://ftp.ebi.ac.uk/pub/databases/gwas/summary_statistics/GCST90199001-GCST90200000/GCST90199833/GCST90199833_buildGRCh38.tsv.gz
Gamma-glutamylalanine levels	7518 European	http://ftp.ebi.ac.uk/pub/databases/gwas/summary_statistics/GCST90199001-GCST90200000/GCST90199834/GCST90199834_buildGRCh38.tsv.gz
5alpha-androstan-3beta,17beta-diol disulfate levels	8199 European	http://ftp.ebi.ac.uk/pub/databases/gwas/summary_statistics/GCST90199001-GCST90200000/GCST90199835/GCST90199835_buildGRCh38.tsv.gz
N-methylproline levels	8299 European	http://ftp.ebi.ac.uk/pub/databases/gwas/summary_statistics/GCST90199001-GCST90200000/GCST90199836/GCST90199836_buildGRCh38.tsv.gz
Carotenoid levels (cryptoxanthin)	8226 European	http://ftp.ebi.ac.uk/pub/databases/gwas/summary_statistics/GCST90199001-GCST90200000/GCST90199837/GCST90199837_buildGRCh38.tsv.gz
5alpha-pregnan-3beta,20alpha-diol disulfate levels	8130 European	http://ftp.ebi.ac.uk/pub/databases/gwas/summary_statistics/GCST90199001-GCST90200000/GCST90199838/GCST90199838_buildGRCh38.tsv.gz
Taurocholenate sulfate levels	8249 European	http://ftp.ebi.ac.uk/pub/databases/gwas/summary_statistics/GCST90199001-GCST90200000/GCST90199839/GCST90199839_buildGRCh38.tsv.gz
Pregnenediol disulfate (C21H34O8S2) levels	8245 European	http://ftp.ebi.ac.uk/pub/databases/gwas/summary_statistics/GCST90199001-GCST90200000/GCST90199840/GCST90199840_buildGRCh38.tsv.gz
Glycocholenate sulfate levels	8250 European	http://ftp.ebi.ac.uk/pub/databases/gwas/summary_statistics/GCST90199001-GCST90200000/GCST90199841/GCST90199841_buildGRCh38.tsv.gz
Androstenediol (3beta,17beta) disulfate (1) levels	8222 European	http://ftp.ebi.ac.uk/pub/databases/gwas/summary_statistics/GCST90199001-GCST90200000/GCST90199842/GCST90199842_buildGRCh38.tsv.gz
Chiro-inositol levels	4429 European	http://ftp.ebi.ac.uk/pub/databases/gwas/summary_statistics/GCST90199001-GCST90200000/GCST90199843/GCST90199843_buildGRCh38.tsv.gz
1-palmitoyl-2-linoleoyl-GPE (16:0/18:2) levels	8266 European	http://ftp.ebi.ac.uk/pub/databases/gwas/summary_statistics/GCST90199001-GCST90200000/GCST90199844/GCST90199844_buildGRCh38.tsv.gz
Sphinganine-1-phosphate levels	8126 European	http://ftp.ebi.ac.uk/pub/databases/gwas/summary_statistics/GCST90199001-GCST90200000/GCST90199845/GCST90199845_buildGRCh38.tsv.gz
Glycosyl-N-stearoyl-sphingosine (d18:1/18:0) levels	8233 European	http://ftp.ebi.ac.uk/pub/databases/gwas/summary_statistics/GCST90199001-GCST90200000/GCST90199846/GCST90199846_buildGRCh38.tsv.gz
4-allylphenol sulfate levels	8240 European	http://ftp.ebi.ac.uk/pub/databases/gwas/summary_statistics/GCST90199001-GCST90200000/GCST90199847/GCST90199847_buildGRCh38.tsv.gz
Succinylcarnitine levels	8212 European	http://ftp.ebi.ac.uk/pub/databases/gwas/summary_statistics/GCST90199001-GCST90200000/GCST90199848/GCST90199848_buildGRCh38.tsv.gz
21-hydroxypregnenolone disulfate levels	8132 European	http://ftp.ebi.ac.uk/pub/databases/gwas/summary_statistics/GCST90199001-GCST90200000/GCST90199849/GCST90199849_buildGRCh38.tsv.gz
5alpha-androstan-3alpha,17alpha-diol monosulfate levels	5524 European	http://ftp.ebi.ac.uk/pub/databases/gwas/summary_statistics/GCST90199001-GCST90200000/GCST90199850/GCST90199850_buildGRCh38.tsv.gz
Androstenediol (3beta,17beta) disulfate (2) levels	8205 European	http://ftp.ebi.ac.uk/pub/databases/gwas/summary_statistics/GCST90199001-GCST90200000/GCST90199851/GCST90199851_buildGRCh38.tsv.gz
5alpha-androstan-3beta,17alpha-diol disulfate levels	7103 European	http://ftp.ebi.ac.uk/pub/databases/gwas/summary_statistics/GCST90199001-GCST90200000/GCST90199852/GCST90199852_buildGRCh38.tsv.gz
5alpha-pregnan-3beta,20beta-diol monosulfate (1) levels	7772 European	http://ftp.ebi.ac.uk/pub/databases/gwas/summary_statistics/GCST90199001-GCST90200000/GCST90199853/GCST90199853_buildGRCh38.tsv.gz
5alpha-pregnan-3beta,20alpha-diol monosulfate (2) levels	8028 European	http://ftp.ebi.ac.uk/pub/databases/gwas/summary_statistics/GCST90199001-GCST90200000/GCST90199854/GCST90199854_buildGRCh38.tsv.gz
5alpha-androstan-3beta,17beta-diol monosulfate (2) levels	7066 European	http://ftp.ebi.ac.uk/pub/databases/gwas/summary_statistics/GCST90199001-GCST90200000/GCST90199855/GCST90199855_buildGRCh38.tsv.gz
Androstenediol (3alpha, 17alpha) monosulfate (3) levels	8192 European	http://ftp.ebi.ac.uk/pub/databases/gwas/summary_statistics/GCST90199001-GCST90200000/GCST90199856/GCST90199856_buildGRCh38.tsv.gz
5alpha-pregnan-diol disulfate levels	4110 European	http://ftp.ebi.ac.uk/pub/databases/gwas/summary_statistics/GCST90199001-GCST90200000/GCST90199857/GCST90199857_buildGRCh38.tsv.gz
5alpha-androstan-3alpha,17beta-diol monosulfate (1) levels	7608 European	http://ftp.ebi.ac.uk/pub/databases/gwas/summary_statistics/GCST90199001-GCST90200000/GCST90199858/GCST90199858_buildGRCh38.tsv.gz
5alpha-androstan-3alpha,17beta-diol disulfate levels	5082 European	http://ftp.ebi.ac.uk/pub/databases/gwas/summary_statistics/GCST90199001-GCST90200000/GCST90199859/GCST90199859_buildGRCh38.tsv.gz
Andro steroid monosulfate C19H28O6S (1) levels	7415 European	http://ftp.ebi.ac.uk/pub/databases/gwas/summary_statistics/GCST90199001-GCST90200000/GCST90199860/GCST90199860_buildGRCh38.tsv.gz
Pregnenediol sulfate (C21H34O5S) levels	8260 European	http://ftp.ebi.ac.uk/pub/databases/gwas/summary_statistics/GCST90199001-GCST90200000/GCST90199861/GCST90199861_buildGRCh38.tsv.gz
4-hydroxycoumarin levels	6944 European	http://ftp.ebi.ac.uk/pub/databases/gwas/summary_statistics/GCST90199001-GCST90200000/GCST90199862/GCST90199862_buildGRCh38.tsv.gz
16a-hydroxy DHEA 3-sulfate levels	8236 European	http://ftp.ebi.ac.uk/pub/databases/gwas/summary_statistics/GCST90199001-GCST90200000/GCST90199863/GCST90199863_buildGRCh38.tsv.gz
Gamma-CEHC levels	8258 European	http://ftp.ebi.ac.uk/pub/databases/gwas/summary_statistics/GCST90199001-GCST90200000/GCST90199864/GCST90199864_buildGRCh38.tsv.gz
2-hydroxyglutarate levels	7769 European	http://ftp.ebi.ac.uk/pub/databases/gwas/summary_statistics/GCST90199001-GCST90200000/GCST90199865/GCST90199865_buildGRCh38.tsv.gz
N-acetyl-beta-alanine levels	8231 European	http://ftp.ebi.ac.uk/pub/databases/gwas/summary_statistics/GCST90199001-GCST90200000/GCST90199866/GCST90199866_buildGRCh38.tsv.gz
Tridecenedioate (C13:1-DC) levels	8231 European	http://ftp.ebi.ac.uk/pub/databases/gwas/summary_statistics/GCST90199001-GCST90200000/GCST90199867/GCST90199867_buildGRCh38.tsv.gz
N-acetyl-3-methylhistidine levels	7018 European	http://ftp.ebi.ac.uk/pub/databases/gwas/summary_statistics/GCST90199001-GCST90200000/GCST90199868/GCST90199868_buildGRCh38.tsv.gz
2-hydroxyhippurate levels	8241 European	http://ftp.ebi.ac.uk/pub/databases/gwas/summary_statistics/GCST90199001-GCST90200000/GCST90199869/GCST90199869_buildGRCh38.tsv.gz
4-cholesten-3-one levels	6990 European	http://ftp.ebi.ac.uk/pub/databases/gwas/summary_statistics/GCST90199001-GCST90200000/GCST90199870/GCST90199870_buildGRCh38.tsv.gz
Androstenediol (3beta,17beta) monosulfate (2) levels	7811 European	http://ftp.ebi.ac.uk/pub/databases/gwas/summary_statistics/GCST90199001-GCST90200000/GCST90199871/GCST90199871_buildGRCh38.tsv.gz
Androstenediol (3beta,17beta) monosulfate (1) levels	8229 European	http://ftp.ebi.ac.uk/pub/databases/gwas/summary_statistics/GCST90199001-GCST90200000/GCST90199872/GCST90199872_buildGRCh38.tsv.gz
Pregnenolone sulfate levels	7772 European	http://ftp.ebi.ac.uk/pub/databases/gwas/summary_statistics/GCST90199001-GCST90200000/GCST90199873/GCST90199873_buildGRCh38.tsv.gz
S-methylmethionine levels	6674 European	http://ftp.ebi.ac.uk/pub/databases/gwas/summary_statistics/GCST90199001-GCST90200000/GCST90199874/GCST90199874_buildGRCh38.tsv.gz
13-HODE + 9-HODE levels	8207 European	http://ftp.ebi.ac.uk/pub/databases/gwas/summary_statistics/GCST90199001-GCST90200000/GCST90199875/GCST90199875_buildGRCh38.tsv.gz
Palmitoyl sphingomyelin (d18:1/16:0) levels	8269 European	http://ftp.ebi.ac.uk/pub/databases/gwas/summary_statistics/GCST90199001-GCST90200000/GCST90199876/GCST90199876_buildGRCh38.tsv.gz
Indole-3-carboxylate levels	4989 European	http://ftp.ebi.ac.uk/pub/databases/gwas/summary_statistics/GCST90199001-GCST90200000/GCST90199877/GCST90199877_buildGRCh38.tsv.gz
Sphingomyelin (d18:1/18:1, d18:2/18:0) levels	8267 European	http://ftp.ebi.ac.uk/pub/databases/gwas/summary_statistics/GCST90199001-GCST90200000/GCST90199878/GCST90199878_buildGRCh38.tsv.gz
Ergothioneine levels	8210 European	http://ftp.ebi.ac.uk/pub/databases/gwas/summary_statistics/GCST90199001-GCST90200000/GCST90199879/GCST90199879_buildGRCh38.tsv.gz
Cis-4-decenoylcarnitine (C10:1) levels	8239 European	http://ftp.ebi.ac.uk/pub/databases/gwas/summary_statistics/GCST90199001-GCST90200000/GCST90199880/GCST90199880_buildGRCh38.tsv.gz
5-(galactosylhydroxy)-L-lysine levels	6898 European	http://ftp.ebi.ac.uk/pub/databases/gwas/summary_statistics/GCST90199001-GCST90200000/GCST90199881/GCST90199881_buildGRCh38.tsv.gz
2s,3R-dihydroxybutyrate levels	8252 European	http://ftp.ebi.ac.uk/pub/databases/gwas/summary_statistics/GCST90199001-GCST90200000/GCST90199882/GCST90199882_buildGRCh38.tsv.gz
Cysteinylglycine disulfide levels	8216 European	http://ftp.ebi.ac.uk/pub/databases/gwas/summary_statistics/GCST90199001-GCST90200000/GCST90199883/GCST90199883_buildGRCh38.tsv.gz
2,3-dihydroxyisovalerate levels	8268 European	http://ftp.ebi.ac.uk/pub/databases/gwas/summary_statistics/GCST90199001-GCST90200000/GCST90199884/GCST90199884_buildGRCh38.tsv.gz
Alpha-ketoglutaramate levels	8210 European	http://ftp.ebi.ac.uk/pub/databases/gwas/summary_statistics/GCST90199001-GCST90200000/GCST90199885/GCST90199885_buildGRCh38.tsv.gz
3-methylglutaconate levels	8197 European	http://ftp.ebi.ac.uk/pub/databases/gwas/summary_statistics/GCST90199001-GCST90200000/GCST90199886/GCST90199886_buildGRCh38.tsv.gz
(16 or 17)-methylstearate (a19:0 or i19:0) levels	8239 European	http://ftp.ebi.ac.uk/pub/databases/gwas/summary_statistics/GCST90199001-GCST90200000/GCST90199887/GCST90199887_buildGRCh38.tsv.gz
Cinnamoylglycine levels	7824 European	http://ftp.ebi.ac.uk/pub/databases/gwas/summary_statistics/GCST90199001-GCST90200000/GCST90199888/GCST90199888_buildGRCh38.tsv.gz
2R,3R-dihydroxybutyrate levels	8223 European	http://ftp.ebi.ac.uk/pub/databases/gwas/summary_statistics/GCST90199001-GCST90200000/GCST90199889/GCST90199889_buildGRCh38.tsv.gz
4-hydroxyglutamate levels	7226 European	http://ftp.ebi.ac.uk/pub/databases/gwas/summary_statistics/GCST90199001-GCST90200000/GCST90199890/GCST90199890_buildGRCh38.tsv.gz
S-methylcysteine levels	8239 European	http://ftp.ebi.ac.uk/pub/databases/gwas/summary_statistics/GCST90199001-GCST90200000/GCST90199891/GCST90199891_buildGRCh38.tsv.gz
Isoursodeoxycholate levels	8234 European	http://ftp.ebi.ac.uk/pub/databases/gwas/summary_statistics/GCST90199001-GCST90200000/GCST90199892/GCST90199892_buildGRCh38.tsv.gz
Cis-4-decenoate (10:1n6) levels	8173 European	http://ftp.ebi.ac.uk/pub/databases/gwas/summary_statistics/GCST90199001-GCST90200000/GCST90199893/GCST90199893_buildGRCh38.tsv.gz
4-oxo-retinoic acid levels	7514 European	http://ftp.ebi.ac.uk/pub/databases/gwas/summary_statistics/GCST90199001-GCST90200000/GCST90199894/GCST90199894_buildGRCh38.tsv.gz
1-lignoceroyl-GPC (24:0) levels	8208 European	http://ftp.ebi.ac.uk/pub/databases/gwas/summary_statistics/GCST90199001-GCST90200000/GCST90199895/GCST90199895_buildGRCh38.tsv.gz
Sulfate levels	8230 European	http://ftp.ebi.ac.uk/pub/databases/gwas/summary_statistics/GCST90199001-GCST90200000/GCST90199896/GCST90199896_buildGRCh38.tsv.gz
4-hydroxy-2-oxoglutaric acid levels	7919 European	http://ftp.ebi.ac.uk/pub/databases/gwas/summary_statistics/GCST90199001-GCST90200000/GCST90199897/GCST90199897_buildGRCh38.tsv.gz
Glycoursodeoxycholate levels	8252 European	http://ftp.ebi.ac.uk/pub/databases/gwas/summary_statistics/GCST90199001-GCST90200000/GCST90199898/GCST90199898_buildGRCh38.tsv.gz
1-(1-enyl-palmitoyl)-GPC (p-16:0) levels	8170 European	http://ftp.ebi.ac.uk/pub/databases/gwas/summary_statistics/GCST90199001-GCST90200000/GCST90199899/GCST90199899_buildGRCh38.tsv.gz
Argininate levels	8226 European	http://ftp.ebi.ac.uk/pub/databases/gwas/summary_statistics/GCST90199001-GCST90200000/GCST90199900/GCST90199900_buildGRCh38.tsv.gz
1-methyl-5-imidazoleacetate levels	8171 European	http://ftp.ebi.ac.uk/pub/databases/gwas/summary_statistics/GCST90199001-GCST90200000/GCST90199901/GCST90199901_buildGRCh38.tsv.gz
Hydantoin-5-propionate levels	8164 European	http://ftp.ebi.ac.uk/pub/databases/gwas/summary_statistics/GCST90199001-GCST90200000/GCST90199902/GCST90199902_buildGRCh38.tsv.gz
2-oxoarginine levels	8223 European	http://ftp.ebi.ac.uk/pub/databases/gwas/summary_statistics/GCST90199001-GCST90200000/GCST90199903/GCST90199903_buildGRCh38.tsv.gz
Pantoate levels	7662 European	http://ftp.ebi.ac.uk/pub/databases/gwas/summary_statistics/GCST90199001-GCST90200000/GCST90199904/GCST90199904_buildGRCh38.tsv.gz
Formiminoglutamate levels	8175 European	http://ftp.ebi.ac.uk/pub/databases/gwas/summary_statistics/GCST90199001-GCST90200000/GCST90199905/GCST90199905_buildGRCh38.tsv.gz
1-(1-enyl-palmitoyl)-GPE (p-16:0) levels	8227 European	http://ftp.ebi.ac.uk/pub/databases/gwas/summary_statistics/GCST90199001-GCST90200000/GCST90199906/GCST90199906_buildGRCh38.tsv.gz
S-methylcysteine sulfoxide levels	8255 European	http://ftp.ebi.ac.uk/pub/databases/gwas/summary_statistics/GCST90199001-GCST90200000/GCST90199907/GCST90199907_buildGRCh38.tsv.gz
2-o-methylascorbic acid levels	8219 European	http://ftp.ebi.ac.uk/pub/databases/gwas/summary_statistics/GCST90199001-GCST90200000/GCST90199908/GCST90199908_buildGRCh38.tsv.gz
Eicosanedioate (C20-DC) levels	8258 European	http://ftp.ebi.ac.uk/pub/databases/gwas/summary_statistics/GCST90199001-GCST90200000/GCST90199909/GCST90199909_buildGRCh38.tsv.gz
1-(1-enyl-stearoyl)-GPE (p-18:0) levels	8249 European	http://ftp.ebi.ac.uk/pub/databases/gwas/summary_statistics/GCST90199001-GCST90200000/GCST90199910/GCST90199910_buildGRCh38.tsv.gz
Beta-citrylglutamate levels	8226 European	http://ftp.ebi.ac.uk/pub/databases/gwas/summary_statistics/GCST90199001-GCST90200000/GCST90199911/GCST90199911_buildGRCh38.tsv.gz
N-oleoyltaurine levels	7375 European	http://ftp.ebi.ac.uk/pub/databases/gwas/summary_statistics/GCST90199001-GCST90200000/GCST90199912/GCST90199912_buildGRCh38.tsv.gz
Docosadioate (C22-DC) levels	8225 European	http://ftp.ebi.ac.uk/pub/databases/gwas/summary_statistics/GCST90199001-GCST90200000/GCST90199913/GCST90199913_buildGRCh38.tsv.gz
Oleoyl-linoleoyl-glycerol (18:1/18:2) [2] levels	8069 European	http://ftp.ebi.ac.uk/pub/databases/gwas/summary_statistics/GCST90199001-GCST90200000/GCST90199914/GCST90199914_buildGRCh38.tsv.gz
Imidazole propionate levels	7776 European	http://ftp.ebi.ac.uk/pub/databases/gwas/summary_statistics/GCST90199001-GCST90200000/GCST90199915/GCST90199915_buildGRCh38.tsv.gz
Carnitine C18:2 levels	8268 European	http://ftp.ebi.ac.uk/pub/databases/gwas/summary_statistics/GCST90199001-GCST90200000/GCST90199916/GCST90199916_buildGRCh38.tsv.gz
Pregnanediol-3-glucuronide levels	7905 European	http://ftp.ebi.ac.uk/pub/databases/gwas/summary_statistics/GCST90199001-GCST90200000/GCST90199917/GCST90199917_buildGRCh38.tsv.gz
Carboxyethyl-gaba levels	8090 European	http://ftp.ebi.ac.uk/pub/databases/gwas/summary_statistics/GCST90199001-GCST90200000/GCST90199918/GCST90199918_buildGRCh38.tsv.gz
Alliin levels	6517 European	http://ftp.ebi.ac.uk/pub/databases/gwas/summary_statistics/GCST90199001-GCST90200000/GCST90199919/GCST90199919_buildGRCh38.tsv.gz
Trimethylamine n-oxide levels	8218 European	http://ftp.ebi.ac.uk/pub/databases/gwas/summary_statistics/GCST90199001-GCST90200000/GCST90199920/GCST90199920_buildGRCh38.tsv.gz
Dihydroferulate levels	6398 European	http://ftp.ebi.ac.uk/pub/databases/gwas/summary_statistics/GCST90199001-GCST90200000/GCST90199921/GCST90199921_buildGRCh38.tsv.gz
Prolylglycine levels	7907 European	http://ftp.ebi.ac.uk/pub/databases/gwas/summary_statistics/GCST90199001-GCST90200000/GCST90199922/GCST90199922_buildGRCh38.tsv.gz
N-palmitoylglycine levels	8236 European	http://ftp.ebi.ac.uk/pub/databases/gwas/summary_statistics/GCST90199001-GCST90200000/GCST90199923/GCST90199923_buildGRCh38.tsv.gz
N-methyltaurine levels	5440 European	http://ftp.ebi.ac.uk/pub/databases/gwas/summary_statistics/GCST90199001-GCST90200000/GCST90199924/GCST90199924_buildGRCh38.tsv.gz
Succinimide levels	5865 European	http://ftp.ebi.ac.uk/pub/databases/gwas/summary_statistics/GCST90199001-GCST90200000/GCST90199925/GCST90199925_buildGRCh38.tsv.gz
N-acetylcarnosine levels	8233 European	http://ftp.ebi.ac.uk/pub/databases/gwas/summary_statistics/GCST90199001-GCST90200000/GCST90199926/GCST90199926_buildGRCh38.tsv.gz
Histidine betaine (hercynine) levels	7518 European	http://ftp.ebi.ac.uk/pub/databases/gwas/summary_statistics/GCST90199001-GCST90200000/GCST90199927/GCST90199927_buildGRCh38.tsv.gz
2-stearoyl-GPE (18:0) levels	8073 European	http://ftp.ebi.ac.uk/pub/databases/gwas/summary_statistics/GCST90199001-GCST90200000/GCST90199928/GCST90199928_buildGRCh38.tsv.gz
Margaroylcarnitine (C17) levels	8112 European	http://ftp.ebi.ac.uk/pub/databases/gwas/summary_statistics/GCST90199001-GCST90200000/GCST90199929/GCST90199929_buildGRCh38.tsv.gz
(R)-3-hydroxybutyrylcarnitine levels	7787 European	http://ftp.ebi.ac.uk/pub/databases/gwas/summary_statistics/GCST90199001-GCST90200000/GCST90199930/GCST90199930_buildGRCh38.tsv.gz
Lanthionine levels	7760 European	http://ftp.ebi.ac.uk/pub/databases/gwas/summary_statistics/GCST90199001-GCST90200000/GCST90199931/GCST90199931_buildGRCh38.tsv.gz
Mannonate levels	8166 European	http://ftp.ebi.ac.uk/pub/databases/gwas/summary_statistics/GCST90199001-GCST90200000/GCST90199932/GCST90199932_buildGRCh38.tsv.gz
3b-hydroxy-5-cholenoic acid levels	6846 European	http://ftp.ebi.ac.uk/pub/databases/gwas/summary_statistics/GCST90199001-GCST90200000/GCST90199933/GCST90199933_buildGRCh38.tsv.gz
2-hydroxydecanoate levels	8267 European	http://ftp.ebi.ac.uk/pub/databases/gwas/summary_statistics/GCST90199001-GCST90200000/GCST90199934/GCST90199934_buildGRCh38.tsv.gz
Glycohyocholate levels	7095 European	http://ftp.ebi.ac.uk/pub/databases/gwas/summary_statistics/GCST90199001-GCST90200000/GCST90199935/GCST90199935_buildGRCh38.tsv.gz
3-methyl catechol sulfate (2) levels	6320 European	http://ftp.ebi.ac.uk/pub/databases/gwas/summary_statistics/GCST90199001-GCST90200000/GCST90199936/GCST90199936_buildGRCh38.tsv.gz
2-aminooctanoate levels	8178 European	http://ftp.ebi.ac.uk/pub/databases/gwas/summary_statistics/GCST90199001-GCST90200000/GCST90199937/GCST90199937_buildGRCh38.tsv.gz
3-methyl catechol sulfate (1) levels	8233 European	http://ftp.ebi.ac.uk/pub/databases/gwas/summary_statistics/GCST90199001-GCST90200000/GCST90199938/GCST90199938_buildGRCh38.tsv.gz
4-methylcatechol sulfate levels	8229 European	http://ftp.ebi.ac.uk/pub/databases/gwas/summary_statistics/GCST90199001-GCST90200000/GCST90199939/GCST90199939_buildGRCh38.tsv.gz
Guaiacol sulfate levels	8262 European	http://ftp.ebi.ac.uk/pub/databases/gwas/summary_statistics/GCST90199001-GCST90200000/GCST90199940/GCST90199940_buildGRCh38.tsv.gz
Gamma-CEHC glucuronide levels	6305 European	http://ftp.ebi.ac.uk/pub/databases/gwas/summary_statistics/GCST90199001-GCST90200000/GCST90199941/GCST90199941_buildGRCh38.tsv.gz
Dimethyl sulfone levels	7905 European	http://ftp.ebi.ac.uk/pub/databases/gwas/summary_statistics/GCST90199001-GCST90200000/GCST90199942/GCST90199942_buildGRCh38.tsv.gz
2-piperidinone levels	8225 European	http://ftp.ebi.ac.uk/pub/databases/gwas/summary_statistics/GCST90199001-GCST90200000/GCST90199943/GCST90199943_buildGRCh38.tsv.gz
Indolin-2-one levels	7027 European	http://ftp.ebi.ac.uk/pub/databases/gwas/summary_statistics/GCST90199001-GCST90200000/GCST90199944/GCST90199944_buildGRCh38.tsv.gz
Sphingomyelin (d18:1/14:0, d16:1/16:0) levels	8254 European	http://ftp.ebi.ac.uk/pub/databases/gwas/summary_statistics/GCST90199001-GCST90200000/GCST90199945/GCST90199945_buildGRCh38.tsv.gz
3-acetylphenol sulfate levels	6897 European	http://ftp.ebi.ac.uk/pub/databases/gwas/summary_statistics/GCST90199001-GCST90200000/GCST90199946/GCST90199946_buildGRCh38.tsv.gz
Sphingomyelin (d18:2/16:0, d18:1/16:1) levels	8272 European	http://ftp.ebi.ac.uk/pub/databases/gwas/summary_statistics/GCST90199001-GCST90200000/GCST90199947/GCST90199947_buildGRCh38.tsv.gz
S-allylcysteine levels	6857 European	http://ftp.ebi.ac.uk/pub/databases/gwas/summary_statistics/GCST90199001-GCST90200000/GCST90199948/GCST90199948_buildGRCh38.tsv.gz
6-oxopiperidine-2-carboxylate levels	8032 European	http://ftp.ebi.ac.uk/pub/databases/gwas/summary_statistics/GCST90199001-GCST90200000/GCST90199949/GCST90199949_buildGRCh38.tsv.gz
2-aminophenol sulfate levels	8264 European	http://ftp.ebi.ac.uk/pub/databases/gwas/summary_statistics/GCST90199001-GCST90200000/GCST90199950/GCST90199950_buildGRCh38.tsv.gz
N-acetylalliin levels	5432 European	http://ftp.ebi.ac.uk/pub/databases/gwas/summary_statistics/GCST90199001-GCST90200000/GCST90199951/GCST90199951_buildGRCh38.tsv.gz
2-aminoheptanoate levels	8238 European	http://ftp.ebi.ac.uk/pub/databases/gwas/summary_statistics/GCST90199001-GCST90200000/GCST90199952/GCST90199952_buildGRCh38.tsv.gz
3-methoxytyramine sulfate levels	5419 European	http://ftp.ebi.ac.uk/pub/databases/gwas/summary_statistics/GCST90199001-GCST90200000/GCST90199953/GCST90199953_buildGRCh38.tsv.gz
N2,N5-diacetylornithine levels	7596 European	http://ftp.ebi.ac.uk/pub/databases/gwas/summary_statistics/GCST90199001-GCST90200000/GCST90199954/GCST90199954_buildGRCh38.tsv.gz
Ferulic acid 4-sulfate levels	7332 European	http://ftp.ebi.ac.uk/pub/databases/gwas/summary_statistics/GCST90199001-GCST90200000/GCST90199955/GCST90199955_buildGRCh38.tsv.gz
1H-indole-7-acetic acid levels	5986 European	http://ftp.ebi.ac.uk/pub/databases/gwas/summary_statistics/GCST90199001-GCST90200000/GCST90199956/GCST90199956_buildGRCh38.tsv.gz
3-(3-hydroxyphenyl)propionate sulfate levels	5773 European	http://ftp.ebi.ac.uk/pub/databases/gwas/summary_statistics/GCST90199001-GCST90200000/GCST90199957/GCST90199957_buildGRCh38.tsv.gz
1-linolenoyl-GPC (18:3) levels	8261 European	http://ftp.ebi.ac.uk/pub/databases/gwas/summary_statistics/GCST90199001-GCST90200000/GCST90199958/GCST90199958_buildGRCh38.tsv.gz
O-sulfo-l-tyrosine levels	8229 European	http://ftp.ebi.ac.uk/pub/databases/gwas/summary_statistics/GCST90199001-GCST90200000/GCST90199959/GCST90199959_buildGRCh38.tsv.gz
N-formylanthranilic acid levels	7534 European	http://ftp.ebi.ac.uk/pub/databases/gwas/summary_statistics/GCST90199001-GCST90200000/GCST90199960/GCST90199960_buildGRCh38.tsv.gz
Methionine sulfone levels	8254 European	http://ftp.ebi.ac.uk/pub/databases/gwas/summary_statistics/GCST90199001-GCST90200000/GCST90199961/GCST90199961_buildGRCh38.tsv.gz
Acisoga levels	7489 European	http://ftp.ebi.ac.uk/pub/databases/gwas/summary_statistics/GCST90199001-GCST90200000/GCST90199962/GCST90199962_buildGRCh38.tsv.gz
17alpha-hydroxypregnanolone glucuronide levels	5582 European	http://ftp.ebi.ac.uk/pub/databases/gwas/summary_statistics/GCST90199001-GCST90200000/GCST90199963/GCST90199963_buildGRCh38.tsv.gz
Etiocholanolone glucuronide levels	7821 European	http://ftp.ebi.ac.uk/pub/databases/gwas/summary_statistics/GCST90199001-GCST90200000/GCST90199964/GCST90199964_buildGRCh38.tsv.gz
Fructosyllysine levels	8238 European	http://ftp.ebi.ac.uk/pub/databases/gwas/summary_statistics/GCST90199001-GCST90200000/GCST90199965/GCST90199965_buildGRCh38.tsv.gz
1-(1-enyl-oleoyl)-GPE (p-18:1) levels	8157 European	http://ftp.ebi.ac.uk/pub/databases/gwas/summary_statistics/GCST90199001-GCST90200000/GCST90199966/GCST90199966_buildGRCh38.tsv.gz
N-acetyltaurine levels	8160 European	http://ftp.ebi.ac.uk/pub/databases/gwas/summary_statistics/GCST90199001-GCST90200000/GCST90199967/GCST90199967_buildGRCh38.tsv.gz
1-palmitoyl-GPG (16:0) levels	7708 European	http://ftp.ebi.ac.uk/pub/databases/gwas/summary_statistics/GCST90199001-GCST90200000/GCST90199968/GCST90199968_buildGRCh38.tsv.gz
1-oleoyl-GPG (18:1) levels	6990 European	http://ftp.ebi.ac.uk/pub/databases/gwas/summary_statistics/GCST90199001-GCST90200000/GCST90199969/GCST90199969_buildGRCh38.tsv.gz
Octadecenedioylcarnitine (C18:1-DC) levels	8245 European	http://ftp.ebi.ac.uk/pub/databases/gwas/summary_statistics/GCST90199001-GCST90200000/GCST90199970/GCST90199970_buildGRCh38.tsv.gz
3-methylglutarylcarnitine (2) levels	8220 European	http://ftp.ebi.ac.uk/pub/databases/gwas/summary_statistics/GCST90199001-GCST90200000/GCST90199971/GCST90199971_buildGRCh38.tsv.gz
Sphingomyelin (d18:1/24:1, d18:2/24:0) levels	8267 European	http://ftp.ebi.ac.uk/pub/databases/gwas/summary_statistics/GCST90199001-GCST90200000/GCST90199972/GCST90199972_buildGRCh38.tsv.gz
Methyl glucopyranoside (alpha + beta) levels	7973 European	http://ftp.ebi.ac.uk/pub/databases/gwas/summary_statistics/GCST90199001-GCST90200000/GCST90199973/GCST90199973_buildGRCh38.tsv.gz
9-hydroxystearate levels	7474 European	http://ftp.ebi.ac.uk/pub/databases/gwas/summary_statistics/GCST90199001-GCST90200000/GCST90199974/GCST90199974_buildGRCh38.tsv.gz
Sphingomyelin (d18:2/14:0, d18:1/14:1) levels	8278 European	http://ftp.ebi.ac.uk/pub/databases/gwas/summary_statistics/GCST90199001-GCST90200000/GCST90199975/GCST90199975_buildGRCh38.tsv.gz
1-dihomo-linolenylglycerol (20:3) levels	6470 European	http://ftp.ebi.ac.uk/pub/databases/gwas/summary_statistics/GCST90199001-GCST90200000/GCST90199976/GCST90199976_buildGRCh38.tsv.gz
4-hydroxychlorothalonil levels	8216 European	http://ftp.ebi.ac.uk/pub/databases/gwas/summary_statistics/GCST90199001-GCST90200000/GCST90199977/GCST90199977_buildGRCh38.tsv.gz
Vanillactate levels	7935 European	http://ftp.ebi.ac.uk/pub/databases/gwas/summary_statistics/GCST90199001-GCST90200000/GCST90199978/GCST90199978_buildGRCh38.tsv.gz
Carnitine C14:1 levels	8257 European	http://ftp.ebi.ac.uk/pub/databases/gwas/summary_statistics/GCST90199001-GCST90200000/GCST90199979/GCST90199979_buildGRCh38.tsv.gz
N-formylphenylalanine levels	7229 European	http://ftp.ebi.ac.uk/pub/databases/gwas/summary_statistics/GCST90199001-GCST90200000/GCST90199980/GCST90199980_buildGRCh38.tsv.gz
2-acetamidophenol sulfate levels	6984 European	http://ftp.ebi.ac.uk/pub/databases/gwas/summary_statistics/GCST90199001-GCST90200000/GCST90199981/GCST90199981_buildGRCh38.tsv.gz
4-vinylguaiacol sulfate levels	7592 European	http://ftp.ebi.ac.uk/pub/databases/gwas/summary_statistics/GCST90199001-GCST90200000/GCST90199982/GCST90199982_buildGRCh38.tsv.gz
5alpha-androstan-3alpha,17beta-diol monosulfate (2) levels	5920 European	http://ftp.ebi.ac.uk/pub/databases/gwas/summary_statistics/GCST90199001-GCST90200000/GCST90199983/GCST90199983_buildGRCh38.tsv.gz
Vanillic alcohol sulfate levels	5076 European	http://ftp.ebi.ac.uk/pub/databases/gwas/summary_statistics/GCST90199001-GCST90200000/GCST90199984/GCST90199984_buildGRCh38.tsv.gz
Methyl-4-hydroxybenzoate sulfate levels	8285 European	http://ftp.ebi.ac.uk/pub/databases/gwas/summary_statistics/GCST90199001-GCST90200000/GCST90199985/GCST90199985_buildGRCh38.tsv.gz
Eugenol sulfate levels	7063 European	http://ftp.ebi.ac.uk/pub/databases/gwas/summary_statistics/GCST90199001-GCST90200000/GCST90199986/GCST90199986_buildGRCh38.tsv.gz
2-methoxyresorcinol sulfate levels	5897 European	http://ftp.ebi.ac.uk/pub/databases/gwas/summary_statistics/GCST90199001-GCST90200000/GCST90199987/GCST90199987_buildGRCh38.tsv.gz
Tyramine O-sulfate levels	7254 European	http://ftp.ebi.ac.uk/pub/databases/gwas/summary_statistics/GCST90199001-GCST90200000/GCST90199988/GCST90199988_buildGRCh38.tsv.gz
4-methylguaiacol sulfate levels	7141 European	http://ftp.ebi.ac.uk/pub/databases/gwas/summary_statistics/GCST90199001-GCST90200000/GCST90199989/GCST90199989_buildGRCh38.tsv.gz
3-hydroxypyridine sulfate levels	8270 European	http://ftp.ebi.ac.uk/pub/databases/gwas/summary_statistics/GCST90199001-GCST90200000/GCST90199990/GCST90199990_buildGRCh38.tsv.gz
Arabonate/xylonate levels	8211 European	http://ftp.ebi.ac.uk/pub/databases/gwas/summary_statistics/GCST90199001-GCST90200000/GCST90199991/GCST90199991_buildGRCh38.tsv.gz
Octadecanedioylcarnitine (C18-DC) levels	8049 European	http://ftp.ebi.ac.uk/pub/databases/gwas/summary_statistics/GCST90199001-GCST90200000/GCST90199992/GCST90199992_buildGRCh38.tsv.gz
Phenylacetylcarnitine levels	8127 European	http://ftp.ebi.ac.uk/pub/databases/gwas/summary_statistics/GCST90199001-GCST90200000/GCST90199993/GCST90199993_buildGRCh38.tsv.gz
Ethylparaben sulfate levels	6408 European	http://ftp.ebi.ac.uk/pub/databases/gwas/summary_statistics/GCST90199001-GCST90200000/GCST90199994/GCST90199994_buildGRCh38.tsv.gz
Sphingomyelin (d18:1/20:2, d18:2/20:1, d16:1/22:2) levels	8124 European	http://ftp.ebi.ac.uk/pub/databases/gwas/summary_statistics/GCST90199001-GCST90200000/GCST90199995/GCST90199995_buildGRCh38.tsv.gz
Sphingomyelin (d18:1/20:1, d18:2/20:0) levels	8255 European	http://ftp.ebi.ac.uk/pub/databases/gwas/summary_statistics/GCST90199001-GCST90200000/GCST90199996/GCST90199996_buildGRCh38.tsv.gz
Behenoyl sphingomyelin (d18:1/22:0) levels	8260 European	http://ftp.ebi.ac.uk/pub/databases/gwas/summary_statistics/GCST90199001-GCST90200000/GCST90199997/GCST90199997_buildGRCh38.tsv.gz
Propyl 4-hydroxybenzoate sulfate levels	7855 European	http://ftp.ebi.ac.uk/pub/databases/gwas/summary_statistics/GCST90199001-GCST90200000/GCST90199998/GCST90199998_buildGRCh38.tsv.gz
4-methoxyphenol sulfate levels	7500 European	http://ftp.ebi.ac.uk/pub/databases/gwas/summary_statistics/GCST90199001-GCST90200000/GCST90199999/GCST90199999_buildGRCh38.tsv.gz
Umbelliferone sulfate levels	5598 European	http://ftp.ebi.ac.uk/pub/databases/gwas/summary_statistics/GCST90199001-GCST90200000/GCST90200000/GCST90200000_buildGRCh38.tsv.gz
Sphingomyelin (d18:1/20:0, d16:1/22:0) levels	8257 European	http://ftp.ebi.ac.uk/pub/databases/gwas/summary_statistics/GCST90200001-GCST90201000/GCST90200001/GCST90200001_buildGRCh38.tsv.gz
6-hydroxyindole sulfate levels	8229 European	http://ftp.ebi.ac.uk/pub/databases/gwas/summary_statistics/GCST90200001-GCST90201000/GCST90200002/GCST90200002_buildGRCh38.tsv.gz
P-cresol glucuronide levels	7969 European	http://ftp.ebi.ac.uk/pub/databases/gwas/summary_statistics/GCST90200001-GCST90201000/GCST90200003/GCST90200003_buildGRCh38.tsv.gz
N-carbamoylalanine levels	7315 European	http://ftp.ebi.ac.uk/pub/databases/gwas/summary_statistics/GCST90200001-GCST90201000/GCST90200004/GCST90200004_buildGRCh38.tsv.gz
Citraconate/glutaconate levels	8263 European	http://ftp.ebi.ac.uk/pub/databases/gwas/summary_statistics/GCST90200001-GCST90201000/GCST90200005/GCST90200005_buildGRCh38.tsv.gz
1,2,3-benzenetriol sulfate (2) levels	7484 European	http://ftp.ebi.ac.uk/pub/databases/gwas/summary_statistics/GCST90200001-GCST90201000/GCST90200006/GCST90200006_buildGRCh38.tsv.gz
3-methoxycatechol sulfate (2) levels	7286 European	http://ftp.ebi.ac.uk/pub/databases/gwas/summary_statistics/GCST90200001-GCST90201000/GCST90200007/GCST90200007_buildGRCh38.tsv.gz
C-glycosyltryptophan levels	8204 European	http://ftp.ebi.ac.uk/pub/databases/gwas/summary_statistics/GCST90200001-GCST90201000/GCST90200008/GCST90200008_buildGRCh38.tsv.gz
3-methoxycatechol sulfate (1) levels	8194 European	http://ftp.ebi.ac.uk/pub/databases/gwas/summary_statistics/GCST90200001-GCST90201000/GCST90200009/GCST90200009_buildGRCh38.tsv.gz
Sphingomyelin (d18:1/22:1, d18:2/22:0, d16:1/24:1) levels	8246 European	http://ftp.ebi.ac.uk/pub/databases/gwas/summary_statistics/GCST90200001-GCST90201000/GCST90200010/GCST90200010_buildGRCh38.tsv.gz
Arabitol/xylitol levels	8219 European	http://ftp.ebi.ac.uk/pub/databases/gwas/summary_statistics/GCST90200001-GCST90201000/GCST90200011/GCST90200011_buildGRCh38.tsv.gz
3-hydroxyhexanoate levels	8268 European	http://ftp.ebi.ac.uk/pub/databases/gwas/summary_statistics/GCST90200001-GCST90201000/GCST90200012/GCST90200012_buildGRCh38.tsv.gz
Sphingomyelin (d18:1/22:2, d18:2/22:1, d16:1/24:2) levels	8267 European	http://ftp.ebi.ac.uk/pub/databases/gwas/summary_statistics/GCST90200001-GCST90201000/GCST90200013/GCST90200013_buildGRCh38.tsv.gz
3beta-hydroxy-5-cholestenoate levels	8259 European	http://ftp.ebi.ac.uk/pub/databases/gwas/summary_statistics/GCST90200001-GCST90201000/GCST90200014/GCST90200014_buildGRCh38.tsv.gz
N-acetylkynurenine (2) levels	6193 European	http://ftp.ebi.ac.uk/pub/databases/gwas/summary_statistics/GCST90200001-GCST90201000/GCST90200015/GCST90200015_buildGRCh38.tsv.gz
Dopamine 4-sulfate levels	6888 European	http://ftp.ebi.ac.uk/pub/databases/gwas/summary_statistics/GCST90200001-GCST90201000/GCST90200016/GCST90200016_buildGRCh38.tsv.gz
Sphingomyelin (d17:1/16:0, d18:1/15:0, d16:1/17:0) levels	8261 European	http://ftp.ebi.ac.uk/pub/databases/gwas/summary_statistics/GCST90200001-GCST90201000/GCST90200017/GCST90200017_buildGRCh38.tsv.gz
Adipoylcarnitine (C6-DC) levels	8216 European	http://ftp.ebi.ac.uk/pub/databases/gwas/summary_statistics/GCST90200001-GCST90201000/GCST90200018/GCST90200018_buildGRCh38.tsv.gz
Dopamine 3-o-sulfate levels	8252 European	http://ftp.ebi.ac.uk/pub/databases/gwas/summary_statistics/GCST90200001-GCST90201000/GCST90200019/GCST90200019_buildGRCh38.tsv.gz
Lignoceroyl sphingomyelin (d18:1/24:0) levels	8250 European	http://ftp.ebi.ac.uk/pub/databases/gwas/summary_statistics/GCST90200001-GCST90201000/GCST90200020/GCST90200020_buildGRCh38.tsv.gz
N-acetylglucosamine/n-acetylgalactosamine levels	7940 European	http://ftp.ebi.ac.uk/pub/databases/gwas/summary_statistics/GCST90200001-GCST90201000/GCST90200021/GCST90200021_buildGRCh38.tsv.gz
Glycochenodeoxycholate 3-sulfate levels	8123 European	http://ftp.ebi.ac.uk/pub/databases/gwas/summary_statistics/GCST90200001-GCST90201000/GCST90200022/GCST90200022_buildGRCh38.tsv.gz
Trans 3,4-methyleneheptanoate levels	7104 European	http://ftp.ebi.ac.uk/pub/databases/gwas/summary_statistics/GCST90200001-GCST90201000/GCST90200023/GCST90200023_buildGRCh38.tsv.gz
Taurodeoxycholic acid 3-sulfate levels	7333 European	http://ftp.ebi.ac.uk/pub/databases/gwas/summary_statistics/GCST90200001-GCST90201000/GCST90200024/GCST90200024_buildGRCh38.tsv.gz
Phenol glucuronide levels	4466 European	http://ftp.ebi.ac.uk/pub/databases/gwas/summary_statistics/GCST90200001-GCST90201000/GCST90200025/GCST90200025_buildGRCh38.tsv.gz
Glycodeoxycholate 3-sulfate levels	8066 European	http://ftp.ebi.ac.uk/pub/databases/gwas/summary_statistics/GCST90200001-GCST90201000/GCST90200026/GCST90200026_buildGRCh38.tsv.gz
4-hydroxyphenylacetoylcarnitine levels	7523 European	http://ftp.ebi.ac.uk/pub/databases/gwas/summary_statistics/GCST90200001-GCST90201000/GCST90200027/GCST90200027_buildGRCh38.tsv.gz
1-stearoyl-2-oleoyl-gpc (18:0/18:1) levels	8257 European	http://ftp.ebi.ac.uk/pub/databases/gwas/summary_statistics/GCST90200001-GCST90201000/GCST90200028/GCST90200028_buildGRCh38.tsv.gz
Linoleoyl ethanolamide levels	7214 European	http://ftp.ebi.ac.uk/pub/databases/gwas/summary_statistics/GCST90200001-GCST90201000/GCST90200029/GCST90200029_buildGRCh38.tsv.gz
1,2-dilinoleoyl-GPC (18:2/18:2) levels	8227 European	http://ftp.ebi.ac.uk/pub/databases/gwas/summary_statistics/GCST90200001-GCST90201000/GCST90200030/GCST90200030_buildGRCh38.tsv.gz
Nonanoylcarnitine (C9) levels	7669 European	http://ftp.ebi.ac.uk/pub/databases/gwas/summary_statistics/GCST90200001-GCST90201000/GCST90200031/GCST90200031_buildGRCh38.tsv.gz
2-hydroxybutyrate/2-hydroxyisobutyrate levels	8215 European	http://ftp.ebi.ac.uk/pub/databases/gwas/summary_statistics/GCST90200001-GCST90201000/GCST90200032/GCST90200032_buildGRCh38.tsv.gz
Sphingomyelin (d18:2/23:0, d18:1/23:1, d17:1/24:1) levels	8272 European	http://ftp.ebi.ac.uk/pub/databases/gwas/summary_statistics/GCST90200001-GCST90201000/GCST90200033/GCST90200033_buildGRCh38.tsv.gz
Tricosanoyl sphingomyelin (d18:1/23:0) levels	8257 European	http://ftp.ebi.ac.uk/pub/databases/gwas/summary_statistics/GCST90200001-GCST90201000/GCST90200034/GCST90200034_buildGRCh38.tsv.gz
Palmitoyl dihydrosphingomyelin (d18:0/16:0) levels	8269 European	http://ftp.ebi.ac.uk/pub/databases/gwas/summary_statistics/GCST90200001-GCST90201000/GCST90200035/GCST90200035_buildGRCh38.tsv.gz
1-palmitoleoylglycerol (16:1) levels	6432 European	http://ftp.ebi.ac.uk/pub/databases/gwas/summary_statistics/GCST90200001-GCST90201000/GCST90200036/GCST90200036_buildGRCh38.tsv.gz
1-stearoyl-2-linoleoyl-gpc (18:0/18:2) levels	8231 European	http://ftp.ebi.ac.uk/pub/databases/gwas/summary_statistics/GCST90200001-GCST90201000/GCST90200037/GCST90200037_buildGRCh38.tsv.gz
1-palmitoyl-2-palmitoleoyl-gpc (16:0/16:1) levels	8276 European	http://ftp.ebi.ac.uk/pub/databases/gwas/summary_statistics/GCST90200001-GCST90201000/GCST90200038/GCST90200038_buildGRCh38.tsv.gz
1-stearoyl-2-linoleoyl-GPE (18:0/18:2) levels	8241 European	http://ftp.ebi.ac.uk/pub/databases/gwas/summary_statistics/GCST90200001-GCST90201000/GCST90200039/GCST90200039_buildGRCh38.tsv.gz
Sphingomyelin (d18:2/24:1, d18:1/24:2) levels	8273 European	http://ftp.ebi.ac.uk/pub/databases/gwas/summary_statistics/GCST90200001-GCST90201000/GCST90200040/GCST90200040_buildGRCh38.tsv.gz
1-palmitoyl-2-stearoyl-gpc (16:0/18:0) levels	8271 European	http://ftp.ebi.ac.uk/pub/databases/gwas/summary_statistics/GCST90200001-GCST90201000/GCST90200041/GCST90200041_buildGRCh38.tsv.gz
Oleate/vaccenate (18:1) levels	8230 European	http://ftp.ebi.ac.uk/pub/databases/gwas/summary_statistics/GCST90200001-GCST90201000/GCST90200042/GCST90200042_buildGRCh38.tsv.gz
1-palmitoyl-2-docosahexaenoyl-gpc (16:0/22:6) levels	8256 European	http://ftp.ebi.ac.uk/pub/databases/gwas/summary_statistics/GCST90200001-GCST90201000/GCST90200043/GCST90200043_buildGRCh38.tsv.gz
1-(1-enyl-stearoyl)-2-oleoyl-GPE (p-18:0/18:1) levels	8258 European	http://ftp.ebi.ac.uk/pub/databases/gwas/summary_statistics/GCST90200001-GCST90201000/GCST90200044/GCST90200044_buildGRCh38.tsv.gz
1-stearoyl-2-arachidonoyl-GPE (18:0/20:4) levels	8259 European	http://ftp.ebi.ac.uk/pub/databases/gwas/summary_statistics/GCST90200001-GCST90201000/GCST90200045/GCST90200045_buildGRCh38.tsv.gz
1-stearoyl-2-docosahexaenoyl-gpc (18:0/22:6) levels	8257 European	http://ftp.ebi.ac.uk/pub/databases/gwas/summary_statistics/GCST90200001-GCST90201000/GCST90200046/GCST90200046_buildGRCh38.tsv.gz
Sphingomyelin (d18:1/17:0, d17:1/18:0, d19:1/16:0) levels	8252 European	http://ftp.ebi.ac.uk/pub/databases/gwas/summary_statistics/GCST90200001-GCST90201000/GCST90200047/GCST90200047_buildGRCh38.tsv.gz
1-(1-enyl-palmitoyl)-2-arachidonoyl-GPE (p-16:0/20:4) levels	8262 European	http://ftp.ebi.ac.uk/pub/databases/gwas/summary_statistics/GCST90200001-GCST90201000/GCST90200048/GCST90200048_buildGRCh38.tsv.gz
Myristoyl dihydrosphingomyelin (d18:0/14:0) levels	8254 European	http://ftp.ebi.ac.uk/pub/databases/gwas/summary_statistics/GCST90200001-GCST90201000/GCST90200049/GCST90200049_buildGRCh38.tsv.gz
5-hydroxyindole sulfate levels	6163 European	http://ftp.ebi.ac.uk/pub/databases/gwas/summary_statistics/GCST90200001-GCST90201000/GCST90200050/GCST90200050_buildGRCh38.tsv.gz
1-palmitoyl-2-dihomo-linolenoyl-GPC (16:0/20:3n3 or 6) levels	8230 European	http://ftp.ebi.ac.uk/pub/databases/gwas/summary_statistics/GCST90200001-GCST90201000/GCST90200051/GCST90200051_buildGRCh38.tsv.gz
1-(1-enyl-palmitoyl)-2-arachidonoyl-gpc (p-16:0/20:4) levels	8251 European	http://ftp.ebi.ac.uk/pub/databases/gwas/summary_statistics/GCST90200001-GCST90201000/GCST90200052/GCST90200052_buildGRCh38.tsv.gz
Sphingomyelin (d18:1/21:0, d17:1/22:0, d16:1/23:0) levels	8242 European	http://ftp.ebi.ac.uk/pub/databases/gwas/summary_statistics/GCST90200001-GCST90201000/GCST90200053/GCST90200053_buildGRCh38.tsv.gz
1-palmitoyl-2-arachidonoyl-GPE (16:0/20:4) levels	8257 European	http://ftp.ebi.ac.uk/pub/databases/gwas/summary_statistics/GCST90200001-GCST90201000/GCST90200054/GCST90200054_buildGRCh38.tsv.gz
Lactosyl-N-palmitoyl-sphingosine (d18:1/16:0) levels	8266 European	http://ftp.ebi.ac.uk/pub/databases/gwas/summary_statistics/GCST90200001-GCST90201000/GCST90200055/GCST90200055_buildGRCh38.tsv.gz
Sphingomyelin (d18:0/18:0, d19:0/17:0) levels	8274 European	http://ftp.ebi.ac.uk/pub/databases/gwas/summary_statistics/GCST90200001-GCST90201000/GCST90200056/GCST90200056_buildGRCh38.tsv.gz
1-(1-enyl-palmitoyl)-2-oleoyl-gpc (p-16:0/18:1) levels	8222 European	http://ftp.ebi.ac.uk/pub/databases/gwas/summary_statistics/GCST90200001-GCST90201000/GCST90200057/GCST90200057_buildGRCh38.tsv.gz
1-(1-enyl-stearoyl)-2-arachidonoyl-GPE (p-18:0/20:4) levels	8254 European	http://ftp.ebi.ac.uk/pub/databases/gwas/summary_statistics/GCST90200001-GCST90201000/GCST90200058/GCST90200058_buildGRCh38.tsv.gz
Behenoyl dihydrosphingomyelin (d18:0/22:0) levels	8275 European	http://ftp.ebi.ac.uk/pub/databases/gwas/summary_statistics/GCST90200001-GCST90201000/GCST90200059/GCST90200059_buildGRCh38.tsv.gz
1-(1-enyl-palmitoyl)-2-linoleoyl-GPC (p-16:0/18:2) levels	8260 European	http://ftp.ebi.ac.uk/pub/databases/gwas/summary_statistics/GCST90200001-GCST90201000/GCST90200060/GCST90200060_buildGRCh38.tsv.gz
1-(1-enyl-palmitoyl)-2-oleoyl-GPE (p-16:0/18:1) levels	8264 European	http://ftp.ebi.ac.uk/pub/databases/gwas/summary_statistics/GCST90200001-GCST90201000/GCST90200061/GCST90200061_buildGRCh38.tsv.gz
1-palmitoyl-2-arachidonoyl-GPI (16:0/20:4) levels	8057 European	http://ftp.ebi.ac.uk/pub/databases/gwas/summary_statistics/GCST90200001-GCST90201000/GCST90200062/GCST90200062_buildGRCh38.tsv.gz
1-palmitoyl-2-docosahexaenoyl-GPE (16:0/22:6) levels	8262 European	http://ftp.ebi.ac.uk/pub/databases/gwas/summary_statistics/GCST90200001-GCST90201000/GCST90200063/GCST90200063_buildGRCh38.tsv.gz
N-palmitoyl-sphinganine (d18:0/16:0) levels	8208 European	http://ftp.ebi.ac.uk/pub/databases/gwas/summary_statistics/GCST90200001-GCST90201000/GCST90200064/GCST90200064_buildGRCh38.tsv.gz
1-stearoyl-2-docosahexaenoyl-GPE (18:0/22:6) levels	8251 European	http://ftp.ebi.ac.uk/pub/databases/gwas/summary_statistics/GCST90200001-GCST90201000/GCST90200065/GCST90200065_buildGRCh38.tsv.gz
Gamma-tocopherol/beta-tocopherol levels	8231 European	http://ftp.ebi.ac.uk/pub/databases/gwas/summary_statistics/GCST90200001-GCST90201000/GCST90200066/GCST90200066_buildGRCh38.tsv.gz
1-stearoyl-2-linoleoyl-GPI (18:0/18:2) levels	8113 European	http://ftp.ebi.ac.uk/pub/databases/gwas/summary_statistics/GCST90200001-GCST90201000/GCST90200067/GCST90200067_buildGRCh38.tsv.gz
1,2-dilinoleoyl-GPE (18:2/18:2) levels	6804 European	http://ftp.ebi.ac.uk/pub/databases/gwas/summary_statistics/GCST90200001-GCST90201000/GCST90200068/GCST90200068_buildGRCh38.tsv.gz
Phenylacetylglutamate levels	6227 European	http://ftp.ebi.ac.uk/pub/databases/gwas/summary_statistics/GCST90200001-GCST90201000/GCST90200069/GCST90200069_buildGRCh38.tsv.gz
1-(1-enyl-palmitoyl)-2-palmitoleoyl-GPC (P-16:0/16:1) levels	8083 European	http://ftp.ebi.ac.uk/pub/databases/gwas/summary_statistics/GCST90200001-GCST90201000/GCST90200070/GCST90200070_buildGRCh38.tsv.gz
Palmitoylcholine levels	8209 European	http://ftp.ebi.ac.uk/pub/databases/gwas/summary_statistics/GCST90200001-GCST90201000/GCST90200071/GCST90200071_buildGRCh38.tsv.gz
Thioproline levels	8226 European	http://ftp.ebi.ac.uk/pub/databases/gwas/summary_statistics/GCST90200001-GCST90201000/GCST90200072/GCST90200072_buildGRCh38.tsv.gz
1-linoleoyl-2-arachidonoyl-GPC (18:2/20:4n6) levels	8063 European	http://ftp.ebi.ac.uk/pub/databases/gwas/summary_statistics/GCST90200001-GCST90201000/GCST90200073/GCST90200073_buildGRCh38.tsv.gz
1-linoleoyl-GPG (18:2) levels	8115 European	http://ftp.ebi.ac.uk/pub/databases/gwas/summary_statistics/GCST90200001-GCST90201000/GCST90200074/GCST90200074_buildGRCh38.tsv.gz
1-(1-enyl-palmitoyl)-2-linoleoyl-GPE (p-16:0/18:2) levels	8254 European	http://ftp.ebi.ac.uk/pub/databases/gwas/summary_statistics/GCST90200001-GCST90201000/GCST90200075/GCST90200075_buildGRCh38.tsv.gz
1-(1-enyl-stearoyl)-2-linoleoyl-GPE (p-18:0/18:2) levels	8261 European	http://ftp.ebi.ac.uk/pub/databases/gwas/summary_statistics/GCST90200001-GCST90201000/GCST90200076/GCST90200076_buildGRCh38.tsv.gz
1-stearoyl-2-oleoyl-GPI (18:0/18:1) levels	8111 European	http://ftp.ebi.ac.uk/pub/databases/gwas/summary_statistics/GCST90200001-GCST90201000/GCST90200077/GCST90200077_buildGRCh38.tsv.gz
1-myristoyl-2-arachidonoyl-GPC (14:0/20:4) levels	8264 European	http://ftp.ebi.ac.uk/pub/databases/gwas/summary_statistics/GCST90200001-GCST90201000/GCST90200078/GCST90200078_buildGRCh38.tsv.gz
1-oleoyl-2-arachidonoyl-GPE (18:1/20:4) levels	8121 European	http://ftp.ebi.ac.uk/pub/databases/gwas/summary_statistics/GCST90200001-GCST90201000/GCST90200079/GCST90200079_buildGRCh38.tsv.gz
1-palmitoyl-2-oleoyl-GPI (16:0/18:1) levels	8123 European	http://ftp.ebi.ac.uk/pub/databases/gwas/summary_statistics/GCST90200001-GCST90201000/GCST90200080/GCST90200080_buildGRCh38.tsv.gz
1-oleoyl-2-docosahexaenoyl-GPC (18:1/22:6) levels	8267 European	http://ftp.ebi.ac.uk/pub/databases/gwas/summary_statistics/GCST90200001-GCST90201000/GCST90200081/GCST90200081_buildGRCh38.tsv.gz
1-oleoyl-2-linoleoyl-GPE (18:1/18:2) levels	8205 European	http://ftp.ebi.ac.uk/pub/databases/gwas/summary_statistics/GCST90200001-GCST90201000/GCST90200082/GCST90200082_buildGRCh38.tsv.gz
1-(1-enyl-palmitoyl)-2-palmitoyl-GPC (P-16:0/16:0) levels	8266 European	http://ftp.ebi.ac.uk/pub/databases/gwas/summary_statistics/GCST90200001-GCST90201000/GCST90200083/GCST90200083_buildGRCh38.tsv.gz
Oleoylcholine levels	8120 European	http://ftp.ebi.ac.uk/pub/databases/gwas/summary_statistics/GCST90200001-GCST90201000/GCST90200084/GCST90200084_buildGRCh38.tsv.gz
Glycosyl-N-palmitoyl-sphingosine (d18:1/16:0) levels	8245 European	http://ftp.ebi.ac.uk/pub/databases/gwas/summary_statistics/GCST90200001-GCST90201000/GCST90200085/GCST90200085_buildGRCh38.tsv.gz
Arachidonoylcholine levels	8170 European	http://ftp.ebi.ac.uk/pub/databases/gwas/summary_statistics/GCST90200001-GCST90201000/GCST90200086/GCST90200086_buildGRCh38.tsv.gz
2-methylserine levels	7722 European	http://ftp.ebi.ac.uk/pub/databases/gwas/summary_statistics/GCST90200001-GCST90201000/GCST90200087/GCST90200087_buildGRCh38.tsv.gz
(S)-3-hydroxybutyrylcarnitine levels	8249 European	http://ftp.ebi.ac.uk/pub/databases/gwas/summary_statistics/GCST90200001-GCST90201000/GCST90200088/GCST90200088_buildGRCh38.tsv.gz
Methylsuccinoylcarnitine levels	8004 European	http://ftp.ebi.ac.uk/pub/databases/gwas/summary_statistics/GCST90200001-GCST90201000/GCST90200089/GCST90200089_buildGRCh38.tsv.gz
Dihomo-linolenoyl-choline levels	6954 European	http://ftp.ebi.ac.uk/pub/databases/gwas/summary_statistics/GCST90200001-GCST90201000/GCST90200090/GCST90200090_buildGRCh38.tsv.gz
Docosahexaenoylcholine levels	7440 European	http://ftp.ebi.ac.uk/pub/databases/gwas/summary_statistics/GCST90200001-GCST90201000/GCST90200091/GCST90200091_buildGRCh38.tsv.gz
Glycocholate glucuronide (1) levels	4381 European	http://ftp.ebi.ac.uk/pub/databases/gwas/summary_statistics/GCST90200001-GCST90201000/GCST90200092/GCST90200092_buildGRCh38.tsv.gz
Caffeic acid sulfate levels	7798 European	http://ftp.ebi.ac.uk/pub/databases/gwas/summary_statistics/GCST90200001-GCST90201000/GCST90200093/GCST90200093_buildGRCh38.tsv.gz
Ascorbic acid 2-sulfate levels	8089 European	http://ftp.ebi.ac.uk/pub/databases/gwas/summary_statistics/GCST90200001-GCST90201000/GCST90200094/GCST90200094_buildGRCh38.tsv.gz
1-linoleoyl-2-linolenoyl-GPC (18:2/18:3) levels	8188 European	http://ftp.ebi.ac.uk/pub/databases/gwas/summary_statistics/GCST90200001-GCST90201000/GCST90200095/GCST90200095_buildGRCh38.tsv.gz
Catechol glucuronide levels	4698 European	http://ftp.ebi.ac.uk/pub/databases/gwas/summary_statistics/GCST90200001-GCST90201000/GCST90200096/GCST90200096_buildGRCh38.tsv.gz
Furaneol sulfate levels	5882 European	http://ftp.ebi.ac.uk/pub/databases/gwas/summary_statistics/GCST90200001-GCST90201000/GCST90200097/GCST90200097_buildGRCh38.tsv.gz
Ceramide (d18:1/24:1) levels	8265 European	http://ftp.ebi.ac.uk/pub/databases/gwas/summary_statistics/GCST90200001-GCST90201000/GCST90200098/GCST90200098_buildGRCh38.tsv.gz
N-oleoylserine levels	7591 European	http://ftp.ebi.ac.uk/pub/databases/gwas/summary_statistics/GCST90200001-GCST90201000/GCST90200099/GCST90200099_buildGRCh38.tsv.gz
Perfluorooctanesulfonate (PFOS) levels	8218 European	http://ftp.ebi.ac.uk/pub/databases/gwas/summary_statistics/GCST90200001-GCST90201000/GCST90200100/GCST90200100_buildGRCh38.tsv.gz
Pimeloylcarnitine/3-methyladipoylcarnitine (C7-DC) levels	7837 European	http://ftp.ebi.ac.uk/pub/databases/gwas/summary_statistics/GCST90200001-GCST90201000/GCST90200101/GCST90200101_buildGRCh38.tsv.gz
1-palmitoleoyl-2-linolenoyl-GPC (16:1/18:3) levels	7540 European	http://ftp.ebi.ac.uk/pub/databases/gwas/summary_statistics/GCST90200001-GCST90201000/GCST90200102/GCST90200102_buildGRCh38.tsv.gz
Linoleoyl-arachidonoyl-glycerol (18:2/20:4) [1] levels	7731 European	http://ftp.ebi.ac.uk/pub/databases/gwas/summary_statistics/GCST90200001-GCST90201000/GCST90200103/GCST90200103_buildGRCh38.tsv.gz
Hexadecadienoate (16:2n6) levels	8274 European	http://ftp.ebi.ac.uk/pub/databases/gwas/summary_statistics/GCST90200001-GCST90201000/GCST90200104/GCST90200104_buildGRCh38.tsv.gz
Glycosyl-N-behenoyl-sphingadienine (d18:2/22:0) levels	8232 European	http://ftp.ebi.ac.uk/pub/databases/gwas/summary_statistics/GCST90200001-GCST90201000/GCST90200105/GCST90200105_buildGRCh38.tsv.gz
4-hydroxyphenylacetylglutamine levels	7752 European	http://ftp.ebi.ac.uk/pub/databases/gwas/summary_statistics/GCST90200001-GCST90201000/GCST90200106/GCST90200106_buildGRCh38.tsv.gz
Gamma-glutamyl-alpha-lysine levels	8250 European	http://ftp.ebi.ac.uk/pub/databases/gwas/summary_statistics/GCST90200001-GCST90201000/GCST90200107/GCST90200107_buildGRCh38.tsv.gz
N-palmitoyl-sphingadienine (d18:2/16:0) levels	7805 European	http://ftp.ebi.ac.uk/pub/databases/gwas/summary_statistics/GCST90200001-GCST90201000/GCST90200108/GCST90200108_buildGRCh38.tsv.gz
Linoleoyl-arachidonoyl-glycerol (18:2/20:4) [2] levels	7744 European	http://ftp.ebi.ac.uk/pub/databases/gwas/summary_statistics/GCST90200001-GCST90201000/GCST90200109/GCST90200109_buildGRCh38.tsv.gz
Palmitoleoylcarnitine (C16:1) levels	8263 European	http://ftp.ebi.ac.uk/pub/databases/gwas/summary_statistics/GCST90200001-GCST90201000/GCST90200110/GCST90200110_buildGRCh38.tsv.gz
N-stearoyl-sphingadienine (d18:2/18:0) levels	7229 European	http://ftp.ebi.ac.uk/pub/databases/gwas/summary_statistics/GCST90200001-GCST90201000/GCST90200111/GCST90200111_buildGRCh38.tsv.gz
2,3-dihydroxy-2-methylbutyrate levels	8018 European	http://ftp.ebi.ac.uk/pub/databases/gwas/summary_statistics/GCST90200001-GCST90201000/GCST90200112/GCST90200112_buildGRCh38.tsv.gz
Stearoylcholine levels	7140 European	http://ftp.ebi.ac.uk/pub/databases/gwas/summary_statistics/GCST90200001-GCST90201000/GCST90200113/GCST90200113_buildGRCh38.tsv.gz
Glycosyl-N-tricosanoyl-sphingadienine (d18:2/23:0) levels	7274 European	http://ftp.ebi.ac.uk/pub/databases/gwas/summary_statistics/GCST90200001-GCST90201000/GCST90200114/GCST90200114_buildGRCh38.tsv.gz
N-palmitoyl-heptadecasphingosine (d17:1/16:0) levels	7141 European	http://ftp.ebi.ac.uk/pub/databases/gwas/summary_statistics/GCST90200001-GCST90201000/GCST90200115/GCST90200115_buildGRCh38.tsv.gz
Ceramide (d18:1/14:0, d16:1/16:0) levels	7270 European	http://ftp.ebi.ac.uk/pub/databases/gwas/summary_statistics/GCST90200001-GCST90201000/GCST90200116/GCST90200116_buildGRCh38.tsv.gz
Glycosyl-N-(2-hydroxynervonoyl)-sphingosine (d18:1/24:1(2OH)) levels	8012 European	http://ftp.ebi.ac.uk/pub/databases/gwas/summary_statistics/GCST90200001-GCST90201000/GCST90200117/GCST90200117_buildGRCh38.tsv.gz
Glycosyl ceramide (d18:2/24:1, d18:1/24:2) levels	8251 European	http://ftp.ebi.ac.uk/pub/databases/gwas/summary_statistics/GCST90200001-GCST90201000/GCST90200118/GCST90200118_buildGRCh38.tsv.gz
Glycosyl ceramide (d18:1/23:1, d17:1/24:1) levels	5309 European	http://ftp.ebi.ac.uk/pub/databases/gwas/summary_statistics/GCST90200001-GCST90201000/GCST90200119/GCST90200119_buildGRCh38.tsv.gz
Sphingadienine levels	4533 European	http://ftp.ebi.ac.uk/pub/databases/gwas/summary_statistics/GCST90200001-GCST90201000/GCST90200120/GCST90200120_buildGRCh38.tsv.gz
Ceramide (d18:1/17:0, d17:1/18:0) levels	6073 European	http://ftp.ebi.ac.uk/pub/databases/gwas/summary_statistics/GCST90200001-GCST90201000/GCST90200121/GCST90200121_buildGRCh38.tsv.gz
Nisinate (24:6n3) levels	4765 European	http://ftp.ebi.ac.uk/pub/databases/gwas/summary_statistics/GCST90200001-GCST90201000/GCST90200122/GCST90200122_buildGRCh38.tsv.gz
Sphingomyelin (d18:0/20:0, d16:0/22:0) levels	8277 European	http://ftp.ebi.ac.uk/pub/databases/gwas/summary_statistics/GCST90200001-GCST90201000/GCST90200123/GCST90200123_buildGRCh38.tsv.gz
Sphingomyelin (d18:2/24:2) levels	8140 European	http://ftp.ebi.ac.uk/pub/databases/gwas/summary_statistics/GCST90200001-GCST90201000/GCST90200124/GCST90200124_buildGRCh38.tsv.gz
Sphingomyelin (d17:2/16:0, d18:2/15:0) levels	8264 European	http://ftp.ebi.ac.uk/pub/databases/gwas/summary_statistics/GCST90200001-GCST90201000/GCST90200125/GCST90200125_buildGRCh38.tsv.gz
Sphingomyelin (d18:2/23:1) levels	8267 European	http://ftp.ebi.ac.uk/pub/databases/gwas/summary_statistics/GCST90200001-GCST90201000/GCST90200126/GCST90200126_buildGRCh38.tsv.gz
Behenoylcarnitine (C22) levels	7368 European	http://ftp.ebi.ac.uk/pub/databases/gwas/summary_statistics/GCST90200001-GCST90201000/GCST90200127/GCST90200127_buildGRCh38.tsv.gz
Sphingomyelin (d18:2/18:1) levels	8253 European	http://ftp.ebi.ac.uk/pub/databases/gwas/summary_statistics/GCST90200001-GCST90201000/GCST90200128/GCST90200128_buildGRCh38.tsv.gz
Sphingomyelin (d18:2/21:0, d16:2/23:0) levels	8260 European	http://ftp.ebi.ac.uk/pub/databases/gwas/summary_statistics/GCST90200001-GCST90201000/GCST90200129/GCST90200129_buildGRCh38.tsv.gz
Linoleoylcholine levels	8193 European	http://ftp.ebi.ac.uk/pub/databases/gwas/summary_statistics/GCST90200001-GCST90201000/GCST90200130/GCST90200130_buildGRCh38.tsv.gz
Sphingomyelin (d18:1/19:0, d19:1/18:0) levels	8256 European	http://ftp.ebi.ac.uk/pub/databases/gwas/summary_statistics/GCST90200001-GCST90201000/GCST90200131/GCST90200131_buildGRCh38.tsv.gz
Linolenoylcarnitine (C18:3) levels	8195 European	http://ftp.ebi.ac.uk/pub/databases/gwas/summary_statistics/GCST90200001-GCST90201000/GCST90200132/GCST90200132_buildGRCh38.tsv.gz
Heneicosapentaenoate (21:5n3) levels	4827 European	http://ftp.ebi.ac.uk/pub/databases/gwas/summary_statistics/GCST90200001-GCST90201000/GCST90200133/GCST90200133_buildGRCh38.tsv.gz
Sphingomyelin (d18:1/25:0, d19:0/24:1, d20:1/23:0, d19:1/24:0) levels	8126 European	http://ftp.ebi.ac.uk/pub/databases/gwas/summary_statistics/GCST90200001-GCST90201000/GCST90200134/GCST90200134_buildGRCh38.tsv.gz
Arachidoylcarnitine (C20) levels	7682 European	http://ftp.ebi.ac.uk/pub/databases/gwas/summary_statistics/GCST90200001-GCST90201000/GCST90200135/GCST90200135_buildGRCh38.tsv.gz
Cerotoylcarnitine (C26) levels	8266 European	http://ftp.ebi.ac.uk/pub/databases/gwas/summary_statistics/GCST90200001-GCST90201000/GCST90200136/GCST90200136_buildGRCh38.tsv.gz
Lignoceroylcarnitine (C24) levels	8238 European	http://ftp.ebi.ac.uk/pub/databases/gwas/summary_statistics/GCST90200001-GCST90201000/GCST90200137/GCST90200137_buildGRCh38.tsv.gz
Docosatrienoate (22:3n6) levels	5398 European	http://ftp.ebi.ac.uk/pub/databases/gwas/summary_statistics/GCST90200001-GCST90201000/GCST90200138/GCST90200138_buildGRCh38.tsv.gz
Dihomo-linolenoylcarnitine (C20:3n3 or 6) levels	8092 European	http://ftp.ebi.ac.uk/pub/databases/gwas/summary_statistics/GCST90200001-GCST90201000/GCST90200139/GCST90200139_buildGRCh38.tsv.gz
Carotene diol (2) levels	8196 European	http://ftp.ebi.ac.uk/pub/databases/gwas/summary_statistics/GCST90200001-GCST90201000/GCST90200140/GCST90200140_buildGRCh38.tsv.gz
Ethyl alpha-glucopyranoside levels	6620 European	http://ftp.ebi.ac.uk/pub/databases/gwas/summary_statistics/GCST90200001-GCST90201000/GCST90200141/GCST90200141_buildGRCh38.tsv.gz
Carotene diol (1) levels	8256 European	http://ftp.ebi.ac.uk/pub/databases/gwas/summary_statistics/GCST90200001-GCST90201000/GCST90200142/GCST90200142_buildGRCh38.tsv.gz
Nervonoylcarnitine (C24:1) levels	7880 European	http://ftp.ebi.ac.uk/pub/databases/gwas/summary_statistics/GCST90200001-GCST90201000/GCST90200143/GCST90200143_buildGRCh38.tsv.gz
Dihomo-linoleoylcarnitine (C20:2) levels	7887 European	http://ftp.ebi.ac.uk/pub/databases/gwas/summary_statistics/GCST90200001-GCST90201000/GCST90200144/GCST90200144_buildGRCh38.tsv.gz
Glycosyl ceramide (d18:1/20:0, d16:1/22:0) levels	8259 European	http://ftp.ebi.ac.uk/pub/databases/gwas/summary_statistics/GCST90200001-GCST90201000/GCST90200145/GCST90200145_buildGRCh38.tsv.gz
Docosahexaenoylcarnitine (C22:6) levels	6287 European	http://ftp.ebi.ac.uk/pub/databases/gwas/summary_statistics/GCST90200001-GCST90201000/GCST90200146/GCST90200146_buildGRCh38.tsv.gz
N,N,N-trimethyl-5-aminovalerate levels	8214 European	http://ftp.ebi.ac.uk/pub/databases/gwas/summary_statistics/GCST90200001-GCST90201000/GCST90200147/GCST90200147_buildGRCh38.tsv.gz
Eicosenoylcarnitine (C20:1) levels	8145 European	http://ftp.ebi.ac.uk/pub/databases/gwas/summary_statistics/GCST90200001-GCST90201000/GCST90200148/GCST90200148_buildGRCh38.tsv.gz
Ximenoylcarnitine (C26:1) levels	8260 European	http://ftp.ebi.ac.uk/pub/databases/gwas/summary_statistics/GCST90200001-GCST90201000/GCST90200149/GCST90200149_buildGRCh38.tsv.gz
Arachidonoylcarnitine (C20:4) levels	8202 European	http://ftp.ebi.ac.uk/pub/databases/gwas/summary_statistics/GCST90200001-GCST90201000/GCST90200150/GCST90200150_buildGRCh38.tsv.gz
5-dodecenoylcarnitine (C12:1) levels	7899 European	http://ftp.ebi.ac.uk/pub/databases/gwas/summary_statistics/GCST90200001-GCST90201000/GCST90200151/GCST90200151_buildGRCh38.tsv.gz
2-butenoylglycine levels	6253 European	http://ftp.ebi.ac.uk/pub/databases/gwas/summary_statistics/GCST90200001-GCST90201000/GCST90200152/GCST90200152_buildGRCh38.tsv.gz
(N(1) + N(8))-acetylspermidine levels	8219 European	http://ftp.ebi.ac.uk/pub/databases/gwas/summary_statistics/GCST90200001-GCST90201000/GCST90200153/GCST90200153_buildGRCh38.tsv.gz
Hydroxy-cmpf levels	8254 European	http://ftp.ebi.ac.uk/pub/databases/gwas/summary_statistics/GCST90200001-GCST90201000/GCST90200154/GCST90200154_buildGRCh38.tsv.gz
2-furoylcarnitine levels	6448 European	http://ftp.ebi.ac.uk/pub/databases/gwas/summary_statistics/GCST90200001-GCST90201000/GCST90200155/GCST90200155_buildGRCh38.tsv.gz
Cortolone glucuronide (1) levels	8152 European	http://ftp.ebi.ac.uk/pub/databases/gwas/summary_statistics/GCST90200001-GCST90201000/GCST90200156/GCST90200156_buildGRCh38.tsv.gz
Carotene diol (3) levels	7650 European	http://ftp.ebi.ac.uk/pub/databases/gwas/summary_statistics/GCST90200001-GCST90201000/GCST90200157/GCST90200157_buildGRCh38.tsv.gz
3-hydroxyoleoylcarnitine levels	7532 European	http://ftp.ebi.ac.uk/pub/databases/gwas/summary_statistics/GCST90200001-GCST90201000/GCST90200158/GCST90200158_buildGRCh38.tsv.gz
Dodecenedioate (C12:1-DC) levels	8217 European	http://ftp.ebi.ac.uk/pub/databases/gwas/summary_statistics/GCST90200001-GCST90201000/GCST90200159/GCST90200159_buildGRCh38.tsv.gz
Trans-2-hexenoylglycine levels	6545 European	http://ftp.ebi.ac.uk/pub/databases/gwas/summary_statistics/GCST90200001-GCST90201000/GCST90200160/GCST90200160_buildGRCh38.tsv.gz
2-hydroxyarachidate levels	8170 European	http://ftp.ebi.ac.uk/pub/databases/gwas/summary_statistics/GCST90200001-GCST90201000/GCST90200161/GCST90200161_buildGRCh38.tsv.gz
3-hydroxyphenylacetoylglutamine levels	5371 European	http://ftp.ebi.ac.uk/pub/databases/gwas/summary_statistics/GCST90200001-GCST90201000/GCST90200162/GCST90200162_buildGRCh38.tsv.gz
Heptenedioate (C7:1-DC) levels	8128 European	http://ftp.ebi.ac.uk/pub/databases/gwas/summary_statistics/GCST90200001-GCST90201000/GCST90200163/GCST90200163_buildGRCh38.tsv.gz
Hexadecenedioate (C16:1-DC) levels	8248 European	http://ftp.ebi.ac.uk/pub/databases/gwas/summary_statistics/GCST90200001-GCST90201000/GCST90200164/GCST90200164_buildGRCh38.tsv.gz
Octadecenedioate (C18:1-DC) levels	8267 European	http://ftp.ebi.ac.uk/pub/databases/gwas/summary_statistics/GCST90200001-GCST90201000/GCST90200165/GCST90200165_buildGRCh38.tsv.gz
Dihydroferulic acid sulfate levels	5188 European	http://ftp.ebi.ac.uk/pub/databases/gwas/summary_statistics/GCST90200001-GCST90201000/GCST90200166/GCST90200166_buildGRCh38.tsv.gz
Glutamine conjugate of C7H12O2 levels	7881 European	http://ftp.ebi.ac.uk/pub/databases/gwas/summary_statistics/GCST90200001-GCST90201000/GCST90200167/GCST90200167_buildGRCh38.tsv.gz
Hydroxyasparagine levels	8206 European	http://ftp.ebi.ac.uk/pub/databases/gwas/summary_statistics/GCST90200001-GCST90201000/GCST90200168/GCST90200168_buildGRCh38.tsv.gz
Sphingomyelin (d17:1/14:0, d16:1/15:0) levels	8267 European	http://ftp.ebi.ac.uk/pub/databases/gwas/summary_statistics/GCST90200001-GCST90201000/GCST90200169/GCST90200169_buildGRCh38.tsv.gz
Octadecadienedioate (C18:2-DC) levels	8231 European	http://ftp.ebi.ac.uk/pub/databases/gwas/summary_statistics/GCST90200001-GCST90201000/GCST90200170/GCST90200170_buildGRCh38.tsv.gz
Perfluorooctanoate (PFOA) levels	8199 European	http://ftp.ebi.ac.uk/pub/databases/gwas/summary_statistics/GCST90200001-GCST90201000/GCST90200171/GCST90200171_buildGRCh38.tsv.gz
3-carboxy-4-methyl-5-pentyl-2-furanpropionate (3-CMPFP) levels	8234 European	http://ftp.ebi.ac.uk/pub/databases/gwas/summary_statistics/GCST90200001-GCST90201000/GCST90200172/GCST90200172_buildGRCh38.tsv.gz
Glutamine conjugate of C6H10O2 (2) levels	8233 European	http://ftp.ebi.ac.uk/pub/databases/gwas/summary_statistics/GCST90200001-GCST90201000/GCST90200173/GCST90200173_buildGRCh38.tsv.gz
3-hydroxybutyroylglycine levels	8171 European	http://ftp.ebi.ac.uk/pub/databases/gwas/summary_statistics/GCST90200001-GCST90201000/GCST90200174/GCST90200174_buildGRCh38.tsv.gz
Glycine conjugate of C10H14O2 (1) levels	8128 European	http://ftp.ebi.ac.uk/pub/databases/gwas/summary_statistics/GCST90200001-GCST90201000/GCST90200175/GCST90200175_buildGRCh38.tsv.gz
Glutamine conjugate of C6H10O2 (1) levels	7980 European	http://ftp.ebi.ac.uk/pub/databases/gwas/summary_statistics/GCST90200001-GCST90201000/GCST90200176/GCST90200176_buildGRCh38.tsv.gz
N-methylhydroxyproline levels	6902 European	http://ftp.ebi.ac.uk/pub/databases/gwas/summary_statistics/GCST90200001-GCST90201000/GCST90200177/GCST90200177_buildGRCh38.tsv.gz
Glucuronide of C10H18O2 (7) levels	6090 European	http://ftp.ebi.ac.uk/pub/databases/gwas/summary_statistics/GCST90200001-GCST90201000/GCST90200178/GCST90200178_buildGRCh38.tsv.gz
Glyco-beta-muricholate levels	7206 European	http://ftp.ebi.ac.uk/pub/databases/gwas/summary_statistics/GCST90200001-GCST90201000/GCST90200179/GCST90200179_buildGRCh38.tsv.gz
Glucuronide of C12H22O4 (1) levels	5831 European	http://ftp.ebi.ac.uk/pub/databases/gwas/summary_statistics/GCST90200001-GCST90201000/GCST90200180/GCST90200180_buildGRCh38.tsv.gz
N,n,n-trimethyl-alanylproline betaine (tmap) levels	8220 European	http://ftp.ebi.ac.uk/pub/databases/gwas/summary_statistics/GCST90200001-GCST90201000/GCST90200181/GCST90200181_buildGRCh38.tsv.gz
Glycine conjugate of C10H12O2 levels	6177 European	http://ftp.ebi.ac.uk/pub/databases/gwas/summary_statistics/GCST90200001-GCST90201000/GCST90200182/GCST90200182_buildGRCh38.tsv.gz
N-acetyl-2-aminooctanoate levels	8253 European	http://ftp.ebi.ac.uk/pub/databases/gwas/summary_statistics/GCST90200001-GCST90201000/GCST90200183/GCST90200183_buildGRCh38.tsv.gz
3-formylindole levels	8256 European	http://ftp.ebi.ac.uk/pub/databases/gwas/summary_statistics/GCST90200001-GCST90201000/GCST90200184/GCST90200184_buildGRCh38.tsv.gz
Gamma-glutamylcitrulline levels	8163 European	http://ftp.ebi.ac.uk/pub/databases/gwas/summary_statistics/GCST90200001-GCST90201000/GCST90200185/GCST90200185_buildGRCh38.tsv.gz
8-methoxykynurenate levels	6938 European	http://ftp.ebi.ac.uk/pub/databases/gwas/summary_statistics/GCST90200001-GCST90201000/GCST90200186/GCST90200186_buildGRCh38.tsv.gz
Tetradecadienoate (14:2) levels	8255 European	http://ftp.ebi.ac.uk/pub/databases/gwas/summary_statistics/GCST90200001-GCST90201000/GCST90200187/GCST90200187_buildGRCh38.tsv.gz
3-amino-2-piperidone levels	8237 European	http://ftp.ebi.ac.uk/pub/databases/gwas/summary_statistics/GCST90200001-GCST90201000/GCST90200188/GCST90200188_buildGRCh38.tsv.gz
Glucuronide of piperine metabolite C17H21NO3 (3) levels	6512 European	http://ftp.ebi.ac.uk/pub/databases/gwas/summary_statistics/GCST90200001-GCST90201000/GCST90200189/GCST90200189_buildGRCh38.tsv.gz
Dodecadienoate (12:2) levels	8244 European	http://ftp.ebi.ac.uk/pub/databases/gwas/summary_statistics/GCST90200001-GCST90201000/GCST90200190/GCST90200190_buildGRCh38.tsv.gz
N-lactoyl tyrosine levels	6389 European	http://ftp.ebi.ac.uk/pub/databases/gwas/summary_statistics/GCST90200001-GCST90201000/GCST90200191/GCST90200191_buildGRCh38.tsv.gz
N,N-dimethylalanine levels	8219 European	http://ftp.ebi.ac.uk/pub/databases/gwas/summary_statistics/GCST90200001-GCST90201000/GCST90200192/GCST90200192_buildGRCh38.tsv.gz
Ethyl beta-glucopyranoside levels	8152 European	http://ftp.ebi.ac.uk/pub/databases/gwas/summary_statistics/GCST90200001-GCST90201000/GCST90200193/GCST90200193_buildGRCh38.tsv.gz
N-lactoyl phenylalanine levels	8223 European	http://ftp.ebi.ac.uk/pub/databases/gwas/summary_statistics/GCST90200001-GCST90201000/GCST90200194/GCST90200194_buildGRCh38.tsv.gz
N-acetyl-isoputreanine levels	8236 European	http://ftp.ebi.ac.uk/pub/databases/gwas/summary_statistics/GCST90200001-GCST90201000/GCST90200195/GCST90200195_buildGRCh38.tsv.gz
2,2'-Methylenebis(6-tert-butyl-p-cresol) levels	7397 European	http://ftp.ebi.ac.uk/pub/databases/gwas/summary_statistics/GCST90200001-GCST90201000/GCST90200196/GCST90200196_buildGRCh38.tsv.gz
N-lactoyl isoleucine levels	7526 European	http://ftp.ebi.ac.uk/pub/databases/gwas/summary_statistics/GCST90200001-GCST90201000/GCST90200197/GCST90200197_buildGRCh38.tsv.gz
2-hydroxysebacate levels	7865 European	http://ftp.ebi.ac.uk/pub/databases/gwas/summary_statistics/GCST90200001-GCST90201000/GCST90200198/GCST90200198_buildGRCh38.tsv.gz
Ascorbic acid 3-sulfate levels	8186 European	http://ftp.ebi.ac.uk/pub/databases/gwas/summary_statistics/GCST90200001-GCST90201000/GCST90200199/GCST90200199_buildGRCh38.tsv.gz
N-lactoyl valine levels	8133 European	http://ftp.ebi.ac.uk/pub/databases/gwas/summary_statistics/GCST90200001-GCST90201000/GCST90200200/GCST90200200_buildGRCh38.tsv.gz
6-bromotryptophan levels	8214 European	http://ftp.ebi.ac.uk/pub/databases/gwas/summary_statistics/GCST90200001-GCST90201000/GCST90200201/GCST90200201_buildGRCh38.tsv.gz
Delta-CEHC levels	6233 European	http://ftp.ebi.ac.uk/pub/databases/gwas/summary_statistics/GCST90200001-GCST90201000/GCST90200202/GCST90200202_buildGRCh38.tsv.gz
Indoleacetoylcarnitine levels	7777 European	http://ftp.ebi.ac.uk/pub/databases/gwas/summary_statistics/GCST90200001-GCST90201000/GCST90200203/GCST90200203_buildGRCh38.tsv.gz
N-acetyl leucine levels	7646 European	http://ftp.ebi.ac.uk/pub/databases/gwas/summary_statistics/GCST90200001-GCST90201000/GCST90200204/GCST90200204_buildGRCh38.tsv.gz
3-indoleglyoxylic acid levels	7848 European	http://ftp.ebi.ac.uk/pub/databases/gwas/summary_statistics/GCST90200001-GCST90201000/GCST90200205/GCST90200205_buildGRCh38.tsv.gz
Sulfate of piperine metabolite C18H21NO3 (1) levels	7021 European	http://ftp.ebi.ac.uk/pub/databases/gwas/summary_statistics/GCST90200001-GCST90201000/GCST90200206/GCST90200206_buildGRCh38.tsv.gz
Methyl vanillate sulfate levels	4303 European	http://ftp.ebi.ac.uk/pub/databases/gwas/summary_statistics/GCST90200001-GCST90201000/GCST90200207/GCST90200207_buildGRCh38.tsv.gz
Glucuronide of piperine metabolite C17H21NO3 (4) levels	7833 European	http://ftp.ebi.ac.uk/pub/databases/gwas/summary_statistics/GCST90200001-GCST90201000/GCST90200208/GCST90200208_buildGRCh38.tsv.gz
Sulfate of piperine metabolite C16H19NO3 (3) levels	7705 European	http://ftp.ebi.ac.uk/pub/databases/gwas/summary_statistics/GCST90200001-GCST90201000/GCST90200209/GCST90200209_buildGRCh38.tsv.gz
Sulfate of piperine metabolite C16H19NO3 (2) levels	7950 European	http://ftp.ebi.ac.uk/pub/databases/gwas/summary_statistics/GCST90200001-GCST90201000/GCST90200210/GCST90200210_buildGRCh38.tsv.gz
3-hydroxypyridine glucuronide levels	5882 European	http://ftp.ebi.ac.uk/pub/databases/gwas/summary_statistics/GCST90200001-GCST90201000/GCST90200211/GCST90200211_buildGRCh38.tsv.gz
Glucuronide of piperine metabolite C17H21NO3 (5) levels	6582 European	http://ftp.ebi.ac.uk/pub/databases/gwas/summary_statistics/GCST90200001-GCST90201000/GCST90200212/GCST90200212_buildGRCh38.tsv.gz
2-naphthol sulfate levels	7673 European	http://ftp.ebi.ac.uk/pub/databases/gwas/summary_statistics/GCST90200001-GCST90201000/GCST90200213/GCST90200213_buildGRCh38.tsv.gz
11beta-hydroxyandrosterone glucuronide levels	8081 European	http://ftp.ebi.ac.uk/pub/databases/gwas/summary_statistics/GCST90200001-GCST90201000/GCST90200214/GCST90200214_buildGRCh38.tsv.gz
4-ethylcatechol sulfate levels	8222 European	http://ftp.ebi.ac.uk/pub/databases/gwas/summary_statistics/GCST90200001-GCST90201000/GCST90200215/GCST90200215_buildGRCh38.tsv.gz
Sulfate of piperine metabolite C18H21NO3 (3) levels	7006 European	http://ftp.ebi.ac.uk/pub/databases/gwas/summary_statistics/GCST90200001-GCST90201000/GCST90200216/GCST90200216_buildGRCh38.tsv.gz
(2,4 or 2,5)-dimethylphenol sulfate levels	5189 European	http://ftp.ebi.ac.uk/pub/databases/gwas/summary_statistics/GCST90200001-GCST90201000/GCST90200217/GCST90200217_buildGRCh38.tsv.gz
11beta-hydroxyetiocholanolone glucuronide levels	7220 European	http://ftp.ebi.ac.uk/pub/databases/gwas/summary_statistics/GCST90200001-GCST90201000/GCST90200218/GCST90200218_buildGRCh38.tsv.gz
Cholic acid glucuronide levels	4414 European	http://ftp.ebi.ac.uk/pub/databases/gwas/summary_statistics/GCST90200001-GCST90201000/GCST90200219/GCST90200219_buildGRCh38.tsv.gz
4-allylcatechol sulfate levels	8139 European	http://ftp.ebi.ac.uk/pub/databases/gwas/summary_statistics/GCST90200001-GCST90201000/GCST90200220/GCST90200220_buildGRCh38.tsv.gz
Glycoursodeoxycholic acid sulfate (1) levels	6622 European	http://ftp.ebi.ac.uk/pub/databases/gwas/summary_statistics/GCST90200001-GCST90201000/GCST90200221/GCST90200221_buildGRCh38.tsv.gz
Dihydrocaffeate sulfate (2) levels	6519 European	http://ftp.ebi.ac.uk/pub/databases/gwas/summary_statistics/GCST90200001-GCST90201000/GCST90200222/GCST90200222_buildGRCh38.tsv.gz
4-methylhexanoylglutamine levels	5576 European	http://ftp.ebi.ac.uk/pub/databases/gwas/summary_statistics/GCST90200001-GCST90201000/GCST90200223/GCST90200223_buildGRCh38.tsv.gz
2-ketocaprylate levels	8240 European	http://ftp.ebi.ac.uk/pub/databases/gwas/summary_statistics/GCST90200001-GCST90201000/GCST90200224/GCST90200224_buildGRCh38.tsv.gz
3-hydroxy-2-methylpyridine sulfate levels	7446 European	http://ftp.ebi.ac.uk/pub/databases/gwas/summary_statistics/GCST90200001-GCST90201000/GCST90200225/GCST90200225_buildGRCh38.tsv.gz
5-hydroxy-2-methylpyridine sulfate levels	6977 European	http://ftp.ebi.ac.uk/pub/databases/gwas/summary_statistics/GCST90200001-GCST90201000/GCST90200226/GCST90200226_buildGRCh38.tsv.gz
3-ethylcatechol sulfate (2) levels	4814 European	http://ftp.ebi.ac.uk/pub/databases/gwas/summary_statistics/GCST90200001-GCST90201000/GCST90200227/GCST90200227_buildGRCh38.tsv.gz
3-hydroxyhexanoylcarnitine (1) levels	8227 European	http://ftp.ebi.ac.uk/pub/databases/gwas/summary_statistics/GCST90200001-GCST90201000/GCST90200228/GCST90200228_buildGRCh38.tsv.gz
2,6-dihydroxybenzoic acid levels	8269 European	http://ftp.ebi.ac.uk/pub/databases/gwas/summary_statistics/GCST90200001-GCST90201000/GCST90200229/GCST90200229_buildGRCh38.tsv.gz
3-ethylcatechol sulfate (1) levels	7062 European	http://ftp.ebi.ac.uk/pub/databases/gwas/summary_statistics/GCST90200001-GCST90201000/GCST90200230/GCST90200230_buildGRCh38.tsv.gz
Lithocholate sulfate (1) levels	7891 European	http://ftp.ebi.ac.uk/pub/databases/gwas/summary_statistics/GCST90200001-GCST90201000/GCST90200231/GCST90200231_buildGRCh38.tsv.gz
4-acetylcatechol sulfate (1) levels	7565 European	http://ftp.ebi.ac.uk/pub/databases/gwas/summary_statistics/GCST90200001-GCST90201000/GCST90200232/GCST90200232_buildGRCh38.tsv.gz
2,3-dihydroxy-5-methylthio-4-pentenoate (dmtpa) levels	8225 European	http://ftp.ebi.ac.uk/pub/databases/gwas/summary_statistics/GCST90200001-GCST90201000/GCST90200233/GCST90200233_buildGRCh38.tsv.gz
Picolinoylglycine levels	7862 European	http://ftp.ebi.ac.uk/pub/databases/gwas/summary_statistics/GCST90200001-GCST90201000/GCST90200234/GCST90200234_buildGRCh38.tsv.gz
Succinoyltaurine levels	7897 European	http://ftp.ebi.ac.uk/pub/databases/gwas/summary_statistics/GCST90200001-GCST90201000/GCST90200235/GCST90200235_buildGRCh38.tsv.gz
Undecenoylcarnitine (C11:1) levels	8253 European	http://ftp.ebi.ac.uk/pub/databases/gwas/summary_statistics/GCST90200001-GCST90201000/GCST90200236/GCST90200236_buildGRCh38.tsv.gz
Palmitoyl-sphingosine-phosphoethanolamine (d18:1/16:0) levels	8140 European	http://ftp.ebi.ac.uk/pub/databases/gwas/summary_statistics/GCST90200001-GCST90201000/GCST90200237/GCST90200237_buildGRCh38.tsv.gz
Pregnenetriol disulfate levels	8228 European	http://ftp.ebi.ac.uk/pub/databases/gwas/summary_statistics/GCST90200001-GCST90201000/GCST90200238/GCST90200238_buildGRCh38.tsv.gz
Tetradecadienedioate (C14:2-DC) levels	7857 European	http://ftp.ebi.ac.uk/pub/databases/gwas/summary_statistics/GCST90200001-GCST90201000/GCST90200239/GCST90200239_buildGRCh38.tsv.gz
Hydroxy-N6,N6,N6-trimethyllysine levels	8190 European	http://ftp.ebi.ac.uk/pub/databases/gwas/summary_statistics/GCST90200001-GCST90201000/GCST90200240/GCST90200240_buildGRCh38.tsv.gz
Pregnenetriol sulfate levels	8233 European	http://ftp.ebi.ac.uk/pub/databases/gwas/summary_statistics/GCST90200001-GCST90201000/GCST90200241/GCST90200241_buildGRCh38.tsv.gz
Taurochenodeoxycholic acid 3-sulfate levels	7157 European	http://ftp.ebi.ac.uk/pub/databases/gwas/summary_statistics/GCST90200001-GCST90201000/GCST90200242/GCST90200242_buildGRCh38.tsv.gz
Hydroxypalmitoyl sphingomyelin (d18:1/16:0(OH)) levels	8260 European	http://ftp.ebi.ac.uk/pub/databases/gwas/summary_statistics/GCST90200001-GCST90201000/GCST90200243/GCST90200243_buildGRCh38.tsv.gz
5-hydroxymethyl-2-furoylcarnitine levels	4803 European	http://ftp.ebi.ac.uk/pub/databases/gwas/summary_statistics/GCST90200001-GCST90201000/GCST90200244/GCST90200244_buildGRCh38.tsv.gz
Eicosenedioate (C20:1-DC) levels	7861 European	http://ftp.ebi.ac.uk/pub/databases/gwas/summary_statistics/GCST90200001-GCST90201000/GCST90200245/GCST90200245_buildGRCh38.tsv.gz
3-hydroxydecanoylcarnitine levels	8237 European	http://ftp.ebi.ac.uk/pub/databases/gwas/summary_statistics/GCST90200001-GCST90201000/GCST90200246/GCST90200246_buildGRCh38.tsv.gz
Levulinoylcarnitine levels	7197 European	http://ftp.ebi.ac.uk/pub/databases/gwas/summary_statistics/GCST90200001-GCST90201000/GCST90200247/GCST90200247_buildGRCh38.tsv.gz
Cis 3,4-methyleneheptanoate levels	8223 European	http://ftp.ebi.ac.uk/pub/databases/gwas/summary_statistics/GCST90200001-GCST90201000/GCST90200248/GCST90200248_buildGRCh38.tsv.gz
Branched-chain, straight-chain, or cyclopropyl 12:1 fatty acid levels	8256 European	http://ftp.ebi.ac.uk/pub/databases/gwas/summary_statistics/GCST90200001-GCST90201000/GCST90200249/GCST90200249_buildGRCh38.tsv.gz
Deoxycholic acid 12-sulfate levels	7438 European	http://ftp.ebi.ac.uk/pub/databases/gwas/summary_statistics/GCST90200001-GCST90201000/GCST90200250/GCST90200250_buildGRCh38.tsv.gz
Branched-chain, straight-chain, or cyclopropyl 10:1 fatty acid (1) levels	8265 European	http://ftp.ebi.ac.uk/pub/databases/gwas/summary_statistics/GCST90200001-GCST90201000/GCST90200251/GCST90200251_buildGRCh38.tsv.gz
3,5-dichloro-2,6-dihydroxybenzoic acid levels	8218 European	http://ftp.ebi.ac.uk/pub/databases/gwas/summary_statistics/GCST90200001-GCST90201000/GCST90200252/GCST90200252_buildGRCh38.tsv.gz
Vanillic acid glycine levels	7512 European	http://ftp.ebi.ac.uk/pub/databases/gwas/summary_statistics/GCST90200001-GCST90201000/GCST90200253/GCST90200253_buildGRCh38.tsv.gz
(S)-a-amino-omega-caprolactam levels	8185 European	http://ftp.ebi.ac.uk/pub/databases/gwas/summary_statistics/GCST90200001-GCST90201000/GCST90200254/GCST90200254_buildGRCh38.tsv.gz
3-bromo-5-chloro-2,6-dihydroxybenzoic acid levels	8127 European	http://ftp.ebi.ac.uk/pub/databases/gwas/summary_statistics/GCST90200001-GCST90201000/GCST90200255/GCST90200255_buildGRCh38.tsv.gz
Dibutyl sulfosuccinate levels	8099 European	http://ftp.ebi.ac.uk/pub/databases/gwas/summary_statistics/GCST90200001-GCST90201000/GCST90200256/GCST90200256_buildGRCh38.tsv.gz
Metabolonic lactone sulfate levels	8203 European	http://ftp.ebi.ac.uk/pub/databases/gwas/summary_statistics/GCST90200001-GCST90201000/GCST90200257/GCST90200257_buildGRCh38.tsv.gz
2-hydroxy-4-(methylthio)butanoic acid levels	8255 European	http://ftp.ebi.ac.uk/pub/databases/gwas/summary_statistics/GCST90200001-GCST90201000/GCST90200258/GCST90200258_buildGRCh38.tsv.gz
Pentose acid levels	8235 European	http://ftp.ebi.ac.uk/pub/databases/gwas/summary_statistics/GCST90200001-GCST90201000/GCST90200259/GCST90200259_buildGRCh38.tsv.gz
Branched chain 14:0 dicarboxylic acid levels	7990 European	http://ftp.ebi.ac.uk/pub/databases/gwas/summary_statistics/GCST90200001-GCST90201000/GCST90200260/GCST90200260_buildGRCh38.tsv.gz
S-carboxyethylcysteine levels	8010 European	http://ftp.ebi.ac.uk/pub/databases/gwas/summary_statistics/GCST90200001-GCST90201000/GCST90200261/GCST90200261_buildGRCh38.tsv.gz
N-succinyl-phenylalanine levels	6199 European	http://ftp.ebi.ac.uk/pub/databases/gwas/summary_statistics/GCST90200001-GCST90201000/GCST90200262/GCST90200262_buildGRCh38.tsv.gz
(2 or 3)-decenoate (10:1n7 or n8) levels	8124 European	http://ftp.ebi.ac.uk/pub/databases/gwas/summary_statistics/GCST90200001-GCST90201000/GCST90200263/GCST90200263_buildGRCh38.tsv.gz
Bilirubin degradation product, C17H20N2O5 (2) levels	8254 European	http://ftp.ebi.ac.uk/pub/databases/gwas/summary_statistics/GCST90200001-GCST90201000/GCST90200264/GCST90200264_buildGRCh38.tsv.gz
Bilirubin degradation product, C16H18N2O5 (4) levels	8159 European	http://ftp.ebi.ac.uk/pub/databases/gwas/summary_statistics/GCST90200001-GCST90201000/GCST90200265/GCST90200265_buildGRCh38.tsv.gz
Cis-3,4-methyleneheptanoylcarnitine levels	8259 European	http://ftp.ebi.ac.uk/pub/databases/gwas/summary_statistics/GCST90200001-GCST90201000/GCST90200266/GCST90200266_buildGRCh38.tsv.gz
Tetrahydrocortisol glucuronide levels	8182 European	http://ftp.ebi.ac.uk/pub/databases/gwas/summary_statistics/GCST90200001-GCST90201000/GCST90200267/GCST90200267_buildGRCh38.tsv.gz
N-acetyl-2-aminoadipate levels	7606 European	http://ftp.ebi.ac.uk/pub/databases/gwas/summary_statistics/GCST90200001-GCST90201000/GCST90200268/GCST90200268_buildGRCh38.tsv.gz
Bilirubin degradation product, C17H20N2O5 (1) levels	8252 European	http://ftp.ebi.ac.uk/pub/databases/gwas/summary_statistics/GCST90200001-GCST90201000/GCST90200269/GCST90200269_buildGRCh38.tsv.gz
2-methoxyhydroquinone sulfate (1) levels	7487 European	http://ftp.ebi.ac.uk/pub/databases/gwas/summary_statistics/GCST90200001-GCST90201000/GCST90200270/GCST90200270_buildGRCh38.tsv.gz
Bilirubin degradation product, C16H18N2O5 (3) levels	7970 European	http://ftp.ebi.ac.uk/pub/databases/gwas/summary_statistics/GCST90200001-GCST90201000/GCST90200271/GCST90200271_buildGRCh38.tsv.gz
3-hydroxyoctanoylcarnitine (1) levels	8245 European	http://ftp.ebi.ac.uk/pub/databases/gwas/summary_statistics/GCST90200001-GCST90201000/GCST90200272/GCST90200272_buildGRCh38.tsv.gz
2-methoxyhydroquinone sulfate (2) levels	5778 European	http://ftp.ebi.ac.uk/pub/databases/gwas/summary_statistics/GCST90200001-GCST90201000/GCST90200273/GCST90200273_buildGRCh38.tsv.gz
Cis-3,4-methyleneheptanoylglycine levels	8106 European	http://ftp.ebi.ac.uk/pub/databases/gwas/summary_statistics/GCST90200001-GCST90201000/GCST90200274/GCST90200274_buildGRCh38.tsv.gz
Bilirubin degradation product, C16H18N2O5 (2) levels	8252 European	http://ftp.ebi.ac.uk/pub/databases/gwas/summary_statistics/GCST90200001-GCST90201000/GCST90200275/GCST90200275_buildGRCh38.tsv.gz
2,4-di-tert-butylphenol levels	8251 European	http://ftp.ebi.ac.uk/pub/databases/gwas/summary_statistics/GCST90200001-GCST90201000/GCST90200276/GCST90200276_buildGRCh38.tsv.gz
Bilirubin degradation product, C16H18N2O5 (1) levels	7864 European	http://ftp.ebi.ac.uk/pub/databases/gwas/summary_statistics/GCST90200001-GCST90201000/GCST90200277/GCST90200277_buildGRCh38.tsv.gz
3-hydroxyoctanoylcarnitine (2) levels	8243 European	http://ftp.ebi.ac.uk/pub/databases/gwas/summary_statistics/GCST90200001-GCST90201000/GCST90200278/GCST90200278_buildGRCh38.tsv.gz
Pantothenate levels	8194 European	http://ftp.ebi.ac.uk/pub/databases/gwas/summary_statistics/GCST90200001-GCST90201000/GCST90200279/GCST90200279_buildGRCh38.tsv.gz
5-oxoproline levels	8247 European	http://ftp.ebi.ac.uk/pub/databases/gwas/summary_statistics/GCST90200001-GCST90201000/GCST90200280/GCST90200280_buildGRCh38.tsv.gz
Phosphoethanolamine levels	8253 European	http://ftp.ebi.ac.uk/pub/databases/gwas/summary_statistics/GCST90200001-GCST90201000/GCST90200281/GCST90200281_buildGRCh38.tsv.gz
Picolinate levels	7051 European	http://ftp.ebi.ac.uk/pub/databases/gwas/summary_statistics/GCST90200001-GCST90201000/GCST90200282/GCST90200282_buildGRCh38.tsv.gz
3-ureidopropionate levels	7543 European	http://ftp.ebi.ac.uk/pub/databases/gwas/summary_statistics/GCST90200001-GCST90201000/GCST90200283/GCST90200283_buildGRCh38.tsv.gz
Erucate (22:1n9) levels	8208 European	http://ftp.ebi.ac.uk/pub/databases/gwas/summary_statistics/GCST90200001-GCST90201000/GCST90200284/GCST90200284_buildGRCh38.tsv.gz
Eicosenedioate (C20:1-DC) levels	8166 European	http://ftp.ebi.ac.uk/pub/databases/gwas/summary_statistics/GCST90200001-GCST90201000/GCST90200285/GCST90200285_buildGRCh38.tsv.gz
Allantoin levels	8252 European	http://ftp.ebi.ac.uk/pub/databases/gwas/summary_statistics/GCST90200001-GCST90201000/GCST90200286/GCST90200286_buildGRCh38.tsv.gz
N-acetylvaline levels	8218 European	http://ftp.ebi.ac.uk/pub/databases/gwas/summary_statistics/GCST90200001-GCST90201000/GCST90200287/GCST90200287_buildGRCh38.tsv.gz
N-acetylleucine levels	7905 European	http://ftp.ebi.ac.uk/pub/databases/gwas/summary_statistics/GCST90200001-GCST90201000/GCST90200288/GCST90200288_buildGRCh38.tsv.gz
N-acetylmethionine levels	7993 European	http://ftp.ebi.ac.uk/pub/databases/gwas/summary_statistics/GCST90200001-GCST90201000/GCST90200289/GCST90200289_buildGRCh38.tsv.gz
Glycerate levels	8222 European	http://ftp.ebi.ac.uk/pub/databases/gwas/summary_statistics/GCST90200001-GCST90201000/GCST90200290/GCST90200290_buildGRCh38.tsv.gz
Sarcosine levels	8223 European	http://ftp.ebi.ac.uk/pub/databases/gwas/summary_statistics/GCST90200001-GCST90201000/GCST90200291/GCST90200291_buildGRCh38.tsv.gz
Trans-4-hydroxyproline levels	8252 European	http://ftp.ebi.ac.uk/pub/databases/gwas/summary_statistics/GCST90200001-GCST90201000/GCST90200292/GCST90200292_buildGRCh38.tsv.gz
Thyroxine levels	8262 European	http://ftp.ebi.ac.uk/pub/databases/gwas/summary_statistics/GCST90200001-GCST90201000/GCST90200293/GCST90200293_buildGRCh38.tsv.gz
Pipecolate levels	8161 European	http://ftp.ebi.ac.uk/pub/databases/gwas/summary_statistics/GCST90200001-GCST90201000/GCST90200294/GCST90200294_buildGRCh38.tsv.gz
Gamma-glutamyltyrosine levels	8221 European	http://ftp.ebi.ac.uk/pub/databases/gwas/summary_statistics/GCST90200001-GCST90201000/GCST90200295/GCST90200295_buildGRCh38.tsv.gz
Methyl indole-3-acetate levels	7032 European	http://ftp.ebi.ac.uk/pub/databases/gwas/summary_statistics/GCST90200001-GCST90201000/GCST90200296/GCST90200296_buildGRCh38.tsv.gz
Ursodeoxycholate levels	6206 European	http://ftp.ebi.ac.uk/pub/databases/gwas/summary_statistics/GCST90200001-GCST90201000/GCST90200297/GCST90200297_buildGRCh38.tsv.gz
3-hydroxy-3-methylglutarate levels	8073 European	http://ftp.ebi.ac.uk/pub/databases/gwas/summary_statistics/GCST90200001-GCST90201000/GCST90200298/GCST90200298_buildGRCh38.tsv.gz
Oleoyl ethanolamide levels	8243 European	http://ftp.ebi.ac.uk/pub/databases/gwas/summary_statistics/GCST90200001-GCST90201000/GCST90200299/GCST90200299_buildGRCh38.tsv.gz
4-hydroxyphenylpyruvate levels	7813 European	http://ftp.ebi.ac.uk/pub/databases/gwas/summary_statistics/GCST90200001-GCST90201000/GCST90200300/GCST90200300_buildGRCh38.tsv.gz
Gamma-glutamylglutamine levels	8217 European	http://ftp.ebi.ac.uk/pub/databases/gwas/summary_statistics/GCST90200001-GCST90201000/GCST90200301/GCST90200301_buildGRCh38.tsv.gz
Alpha-tocopherol levels	8192 European	http://ftp.ebi.ac.uk/pub/databases/gwas/summary_statistics/GCST90200001-GCST90201000/GCST90200302/GCST90200302_buildGRCh38.tsv.gz
N-acetyl-L-alanine levels	8220 European	http://ftp.ebi.ac.uk/pub/databases/gwas/summary_statistics/GCST90200001-GCST90201000/GCST90200303/GCST90200303_buildGRCh38.tsv.gz
Citrate levels	8260 European	http://ftp.ebi.ac.uk/pub/databases/gwas/summary_statistics/GCST90200001-GCST90201000/GCST90200304/GCST90200304_buildGRCh38.tsv.gz
2-aminobutyrate levels	8242 European	http://ftp.ebi.ac.uk/pub/databases/gwas/summary_statistics/GCST90200001-GCST90201000/GCST90200305/GCST90200305_buildGRCh38.tsv.gz
Butyrate/isobutyrate (4:0) levels	8004 European	http://ftp.ebi.ac.uk/pub/databases/gwas/summary_statistics/GCST90200001-GCST90201000/GCST90200306/GCST90200306_buildGRCh38.tsv.gz
Urate levels	8264 European	http://ftp.ebi.ac.uk/pub/databases/gwas/summary_statistics/GCST90200001-GCST90201000/GCST90200307/GCST90200307_buildGRCh38.tsv.gz
3-hydroxyisobutyrate levels	8177 European	http://ftp.ebi.ac.uk/pub/databases/gwas/summary_statistics/GCST90200001-GCST90201000/GCST90200308/GCST90200308_buildGRCh38.tsv.gz
Vanillylmandelate (VMA) levels	8216 European	http://ftp.ebi.ac.uk/pub/databases/gwas/summary_statistics/GCST90200001-GCST90201000/GCST90200309/GCST90200309_buildGRCh38.tsv.gz
3-aminoisobutyrate levels	8265 European	http://ftp.ebi.ac.uk/pub/databases/gwas/summary_statistics/GCST90200001-GCST90201000/GCST90200310/GCST90200310_buildGRCh38.tsv.gz
4-acetamidobutanoate levels	8154 European	http://ftp.ebi.ac.uk/pub/databases/gwas/summary_statistics/GCST90200001-GCST90201000/GCST90200311/GCST90200311_buildGRCh38.tsv.gz
2-hydroxystearate levels	8241 European	http://ftp.ebi.ac.uk/pub/databases/gwas/summary_statistics/GCST90200001-GCST90201000/GCST90200312/GCST90200312_buildGRCh38.tsv.gz
N1-methyladenosine levels	8247 European	http://ftp.ebi.ac.uk/pub/databases/gwas/summary_statistics/GCST90200001-GCST90201000/GCST90200313/GCST90200313_buildGRCh38.tsv.gz
N-acetylneuraminate levels	8200 European	http://ftp.ebi.ac.uk/pub/databases/gwas/summary_statistics/GCST90200001-GCST90201000/GCST90200314/GCST90200314_buildGRCh38.tsv.gz
Gamma-glutamylhistidine levels	8220 European	http://ftp.ebi.ac.uk/pub/databases/gwas/summary_statistics/GCST90200001-GCST90201000/GCST90200315/GCST90200315_buildGRCh38.tsv.gz
N-acetylglucosaminylasparagine levels	8144 European	http://ftp.ebi.ac.uk/pub/databases/gwas/summary_statistics/GCST90200001-GCST90201000/GCST90200316/GCST90200316_buildGRCh38.tsv.gz
Homovanillate (hva) levels	6320 European	http://ftp.ebi.ac.uk/pub/databases/gwas/summary_statistics/GCST90200001-GCST90201000/GCST90200317/GCST90200317_buildGRCh38.tsv.gz
Acetoacetate levels	6883 European	http://ftp.ebi.ac.uk/pub/databases/gwas/summary_statistics/GCST90200001-GCST90201000/GCST90200318/GCST90200318_buildGRCh38.tsv.gz
Cys-gly, oxidized levels	8256 European	http://ftp.ebi.ac.uk/pub/databases/gwas/summary_statistics/GCST90200001-GCST90201000/GCST90200319/GCST90200319_buildGRCh38.tsv.gz
Dihomo-linoleate (20:2n6) levels	8284 European	http://ftp.ebi.ac.uk/pub/databases/gwas/summary_statistics/GCST90200001-GCST90201000/GCST90200320/GCST90200320_buildGRCh38.tsv.gz
Cholate levels	7892 European	http://ftp.ebi.ac.uk/pub/databases/gwas/summary_statistics/GCST90200001-GCST90201000/GCST90200321/GCST90200321_buildGRCh38.tsv.gz
Beta-hydroxyisovalerate levels	8201 European	http://ftp.ebi.ac.uk/pub/databases/gwas/summary_statistics/GCST90200001-GCST90201000/GCST90200322/GCST90200322_buildGRCh38.tsv.gz
Creatine levels	8285 European	http://ftp.ebi.ac.uk/pub/databases/gwas/summary_statistics/GCST90200001-GCST90201000/GCST90200323/GCST90200323_buildGRCh38.tsv.gz
Anthranilate levels	5773 European	http://ftp.ebi.ac.uk/pub/databases/gwas/summary_statistics/GCST90200001-GCST90201000/GCST90200324/GCST90200324_buildGRCh38.tsv.gz
Glycerol levels	8285 European	http://ftp.ebi.ac.uk/pub/databases/gwas/summary_statistics/GCST90200001-GCST90201000/GCST90200325/GCST90200325_buildGRCh38.tsv.gz
Gamma-glutamylleucine levels	8041 European	http://ftp.ebi.ac.uk/pub/databases/gwas/summary_statistics/GCST90200001-GCST90201000/GCST90200326/GCST90200326_buildGRCh38.tsv.gz
Choline levels	8262 European	http://ftp.ebi.ac.uk/pub/databases/gwas/summary_statistics/GCST90200001-GCST90201000/GCST90200327/GCST90200327_buildGRCh38.tsv.gz
3-methoxytyrosine levels	8258 European	http://ftp.ebi.ac.uk/pub/databases/gwas/summary_statistics/GCST90200001-GCST90201000/GCST90200328/GCST90200328_buildGRCh38.tsv.gz
3-phosphoglycerate levels	8196 European	http://ftp.ebi.ac.uk/pub/databases/gwas/summary_statistics/GCST90200001-GCST90201000/GCST90200329/GCST90200329_buildGRCh38.tsv.gz
1-palmitoyl-2-linoleoyl-gpc (16:0/18:2) levels	8230 European	http://ftp.ebi.ac.uk/pub/databases/gwas/summary_statistics/GCST90200001-GCST90201000/GCST90200330/GCST90200330_buildGRCh38.tsv.gz
1-palmitoyl-2-oleoyl-GPE (16:0/18:1) levels	8262 European	http://ftp.ebi.ac.uk/pub/databases/gwas/summary_statistics/GCST90200001-GCST90201000/GCST90200331/GCST90200331_buildGRCh38.tsv.gz
1-palmitoyl-2-linoleoyl-GPI (16:0/18:2) levels	8115 European	http://ftp.ebi.ac.uk/pub/databases/gwas/summary_statistics/GCST90200001-GCST90201000/GCST90200332/GCST90200332_buildGRCh38.tsv.gz
Taurocholic acid levels	7743 European	http://ftp.ebi.ac.uk/pub/databases/gwas/summary_statistics/GCST90200001-GCST90201000/GCST90200333/GCST90200333_buildGRCh38.tsv.gz
Taurodeoxycholate levels	7287 European	http://ftp.ebi.ac.uk/pub/databases/gwas/summary_statistics/GCST90200001-GCST90201000/GCST90200334/GCST90200334_buildGRCh38.tsv.gz
Stearoyl sphingomyelin (d18:1/18:0) levels	8258 European	http://ftp.ebi.ac.uk/pub/databases/gwas/summary_statistics/GCST90200001-GCST90201000/GCST90200335/GCST90200335_buildGRCh38.tsv.gz
Ceramide (d18:1/16:0) levels	8266 European	http://ftp.ebi.ac.uk/pub/databases/gwas/summary_statistics/GCST90200001-GCST90201000/GCST90200336/GCST90200336_buildGRCh38.tsv.gz
Taurochenodeoxycholate levels	8048 European	http://ftp.ebi.ac.uk/pub/databases/gwas/summary_statistics/GCST90200001-GCST90201000/GCST90200337/GCST90200337_buildGRCh38.tsv.gz
4-hydroxyphenylacetate levels	7906 European	http://ftp.ebi.ac.uk/pub/databases/gwas/summary_statistics/GCST90200001-GCST90201000/GCST90200338/GCST90200338_buildGRCh38.tsv.gz
5,6-dihydrothymine levels	8219 European	http://ftp.ebi.ac.uk/pub/databases/gwas/summary_statistics/GCST90200001-GCST90201000/GCST90200339/GCST90200339_buildGRCh38.tsv.gz
1-palmitoyl-2-oleoyl-gpc (16:0/18:1) levels	8249 European	http://ftp.ebi.ac.uk/pub/databases/gwas/summary_statistics/GCST90200001-GCST90201000/GCST90200340/GCST90200340_buildGRCh38.tsv.gz
N-stearoyl-sphingosine (d18:1/18:0) levels	8254 European	http://ftp.ebi.ac.uk/pub/databases/gwas/summary_statistics/GCST90200001-GCST90201000/GCST90200341/GCST90200341_buildGRCh38.tsv.gz
Glycochenodeoxycholate levels	8164 European	http://ftp.ebi.ac.uk/pub/databases/gwas/summary_statistics/GCST90200001-GCST90201000/GCST90200342/GCST90200342_buildGRCh38.tsv.gz
N-formylmethionine levels	8235 European	http://ftp.ebi.ac.uk/pub/databases/gwas/summary_statistics/GCST90200001-GCST90201000/GCST90200343/GCST90200343_buildGRCh38.tsv.gz
N6,n6,n6-trimethyllysine levels	8180 European	http://ftp.ebi.ac.uk/pub/databases/gwas/summary_statistics/GCST90200001-GCST90201000/GCST90200344/GCST90200344_buildGRCh38.tsv.gz
S-adenosylhomocysteine (SAH) levels	6142 European	http://ftp.ebi.ac.uk/pub/databases/gwas/summary_statistics/GCST90200001-GCST90201000/GCST90200345/GCST90200345_buildGRCh38.tsv.gz
4-acetaminophen sulfate levels	4197 European	http://ftp.ebi.ac.uk/pub/databases/gwas/summary_statistics/GCST90200001-GCST90201000/GCST90200346/GCST90200346_buildGRCh38.tsv.gz
2-hydroxyhippurate (salicylurate) levels	8244 European	http://ftp.ebi.ac.uk/pub/databases/gwas/summary_statistics/GCST90200001-GCST90201000/GCST90200347/GCST90200347_buildGRCh38.tsv.gz
Quinolinate levels	8203 European	http://ftp.ebi.ac.uk/pub/databases/gwas/summary_statistics/GCST90200001-GCST90201000/GCST90200348/GCST90200348_buildGRCh38.tsv.gz
Eicosapentaenoate (EPA; 20:5n3) levels	8257 European	http://ftp.ebi.ac.uk/pub/databases/gwas/summary_statistics/GCST90200001-GCST90201000/GCST90200349/GCST90200349_buildGRCh38.tsv.gz
Laurate (12:0) levels	8226 European	http://ftp.ebi.ac.uk/pub/databases/gwas/summary_statistics/GCST90200001-GCST90201000/GCST90200350/GCST90200350_buildGRCh38.tsv.gz
N-acetylputrescine levels	8243 European	http://ftp.ebi.ac.uk/pub/databases/gwas/summary_statistics/GCST90200001-GCST90201000/GCST90200351/GCST90200351_buildGRCh38.tsv.gz
Methylsuccinate levels	7965 European	http://ftp.ebi.ac.uk/pub/databases/gwas/summary_statistics/GCST90200001-GCST90201000/GCST90200352/GCST90200352_buildGRCh38.tsv.gz
9,10-DiHOME levels	7557 European	http://ftp.ebi.ac.uk/pub/databases/gwas/summary_statistics/GCST90200001-GCST90201000/GCST90200353/GCST90200353_buildGRCh38.tsv.gz
Linoleate (18:2n6) levels	8260 European	http://ftp.ebi.ac.uk/pub/databases/gwas/summary_statistics/GCST90200001-GCST90201000/GCST90200354/GCST90200354_buildGRCh38.tsv.gz
Adenosine 5'-diphosphate (ADP) levels	4607 European	http://ftp.ebi.ac.uk/pub/databases/gwas/summary_statistics/GCST90200001-GCST90201000/GCST90200355/GCST90200355_buildGRCh38.tsv.gz
Adenosine 5'-monophosphate (AMP) levels	8218 European	http://ftp.ebi.ac.uk/pub/databases/gwas/summary_statistics/GCST90200001-GCST90201000/GCST90200356/GCST90200356_buildGRCh38.tsv.gz
Adenosine 3',5'-cyclic monophosphate (camp) levels	6756 European	http://ftp.ebi.ac.uk/pub/databases/gwas/summary_statistics/GCST90200001-GCST90201000/GCST90200357/GCST90200357_buildGRCh38.tsv.gz
Arachidonate (20:4n6) levels	8272 European	http://ftp.ebi.ac.uk/pub/databases/gwas/summary_statistics/GCST90200001-GCST90201000/GCST90200358/GCST90200358_buildGRCh38.tsv.gz
5-methylthioadenosine (mta) levels	8210 European	http://ftp.ebi.ac.uk/pub/databases/gwas/summary_statistics/GCST90200001-GCST90201000/GCST90200359/GCST90200359_buildGRCh38.tsv.gz
Cortisone levels	8153 European	http://ftp.ebi.ac.uk/pub/databases/gwas/summary_statistics/GCST90200001-GCST90201000/GCST90200360/GCST90200360_buildGRCh38.tsv.gz
Beta-alanine levels	8114 European	http://ftp.ebi.ac.uk/pub/databases/gwas/summary_statistics/GCST90200001-GCST90201000/GCST90200361/GCST90200361_buildGRCh38.tsv.gz
Succinate levels	7943 European	http://ftp.ebi.ac.uk/pub/databases/gwas/summary_statistics/GCST90200001-GCST90201000/GCST90200362/GCST90200362_buildGRCh38.tsv.gz
Phosphocholine levels	8245 European	http://ftp.ebi.ac.uk/pub/databases/gwas/summary_statistics/GCST90200001-GCST90201000/GCST90200363/GCST90200363_buildGRCh38.tsv.gz
Cysteinylglycine levels	8214 European	http://ftp.ebi.ac.uk/pub/databases/gwas/summary_statistics/GCST90200001-GCST90201000/GCST90200364/GCST90200364_buildGRCh38.tsv.gz
Phenylpyruvate levels	8241 European	http://ftp.ebi.ac.uk/pub/databases/gwas/summary_statistics/GCST90200001-GCST90201000/GCST90200365/GCST90200365_buildGRCh38.tsv.gz
Creatinine levels	8239 European	http://ftp.ebi.ac.uk/pub/databases/gwas/summary_statistics/GCST90200001-GCST90201000/GCST90200366/GCST90200366_buildGRCh38.tsv.gz
3-Hydroxybutyrate levels	8292 European	http://ftp.ebi.ac.uk/pub/databases/gwas/summary_statistics/GCST90200001-GCST90201000/GCST90200367/GCST90200367_buildGRCh38.tsv.gz
Cholesterol levels	8258 European	http://ftp.ebi.ac.uk/pub/databases/gwas/summary_statistics/GCST90200001-GCST90201000/GCST90200368/GCST90200368_buildGRCh38.tsv.gz
2-hydroxyphenylacetate levels	7564 European	http://ftp.ebi.ac.uk/pub/databases/gwas/summary_statistics/GCST90200001-GCST90201000/GCST90200369/GCST90200369_buildGRCh38.tsv.gz
Aspartate levels	8253 European	http://ftp.ebi.ac.uk/pub/databases/gwas/summary_statistics/GCST90200001-GCST90201000/GCST90200370/GCST90200370_buildGRCh38.tsv.gz
3-(4-hydroxyphenyl)lactate levels	8259 European	http://ftp.ebi.ac.uk/pub/databases/gwas/summary_statistics/GCST90200001-GCST90201000/GCST90200371/GCST90200371_buildGRCh38.tsv.gz
Arginine levels	8237 European	http://ftp.ebi.ac.uk/pub/databases/gwas/summary_statistics/GCST90200001-GCST90201000/GCST90200372/GCST90200372_buildGRCh38.tsv.gz
Gluconate levels	8106 European	http://ftp.ebi.ac.uk/pub/databases/gwas/summary_statistics/GCST90200001-GCST90201000/GCST90200373/GCST90200373_buildGRCh38.tsv.gz
Sphinganine levels	7429 European	http://ftp.ebi.ac.uk/pub/databases/gwas/summary_statistics/GCST90200001-GCST90201000/GCST90200374/GCST90200374_buildGRCh38.tsv.gz
Gamma-glutamylglutamate levels	8244 European	http://ftp.ebi.ac.uk/pub/databases/gwas/summary_statistics/GCST90200001-GCST90201000/GCST90200375/GCST90200375_buildGRCh38.tsv.gz
Flavin adenine dinucleotide (FAD) levels	6257 European	http://ftp.ebi.ac.uk/pub/databases/gwas/summary_statistics/GCST90200001-GCST90201000/GCST90200376/GCST90200376_buildGRCh38.tsv.gz
Histidine levels	8223 European	http://ftp.ebi.ac.uk/pub/databases/gwas/summary_statistics/GCST90200001-GCST90201000/GCST90200377/GCST90200377_buildGRCh38.tsv.gz
Cortisol levels (plasma)	8193 European	http://ftp.ebi.ac.uk/pub/databases/gwas/summary_statistics/GCST90200001-GCST90201000/GCST90200378/GCST90200378_buildGRCh38.tsv.gz
Hypotaurine levels	8212 European	http://ftp.ebi.ac.uk/pub/databases/gwas/summary_statistics/GCST90200001-GCST90201000/GCST90200379/GCST90200379_buildGRCh38.tsv.gz
Glutarate (C5-DC) levels	7757 European	http://ftp.ebi.ac.uk/pub/databases/gwas/summary_statistics/GCST90200001-GCST90201000/GCST90200380/GCST90200380_buildGRCh38.tsv.gz
S-1-pyrroline-5-carboxylate levels	8232 European	http://ftp.ebi.ac.uk/pub/databases/gwas/summary_statistics/GCST90200001-GCST90201000/GCST90200381/GCST90200381_buildGRCh38.tsv.gz
Cystine levels	8177 European	http://ftp.ebi.ac.uk/pub/databases/gwas/summary_statistics/GCST90200001-GCST90201000/GCST90200382/GCST90200382_buildGRCh38.tsv.gz
Cystathionine levels	8014 European	http://ftp.ebi.ac.uk/pub/databases/gwas/summary_statistics/GCST90200001-GCST90201000/GCST90200383/GCST90200383_buildGRCh38.tsv.gz
Guanidinoacetate levels	8238 European	http://ftp.ebi.ac.uk/pub/databases/gwas/summary_statistics/GCST90200001-GCST90201000/GCST90200384/GCST90200384_buildGRCh38.tsv.gz
Sphingosine levels	7982 European	http://ftp.ebi.ac.uk/pub/databases/gwas/summary_statistics/GCST90200001-GCST90201000/GCST90200385/GCST90200385_buildGRCh38.tsv.gz
Deoxycholate levels	7649 European	http://ftp.ebi.ac.uk/pub/databases/gwas/summary_statistics/GCST90200001-GCST90201000/GCST90200386/GCST90200386_buildGRCh38.tsv.gz
Glycocholate levels	8247 European	http://ftp.ebi.ac.uk/pub/databases/gwas/summary_statistics/GCST90200001-GCST90201000/GCST90200387/GCST90200387_buildGRCh38.tsv.gz
Palmitoleate (16:1n7) levels	8290 European	http://ftp.ebi.ac.uk/pub/databases/gwas/summary_statistics/GCST90200001-GCST90201000/GCST90200388/GCST90200388_buildGRCh38.tsv.gz
Leucine levels	8252 European	http://ftp.ebi.ac.uk/pub/databases/gwas/summary_statistics/GCST90200001-GCST90201000/GCST90200389/GCST90200389_buildGRCh38.tsv.gz
Stearate (18:0) levels	8272 European	http://ftp.ebi.ac.uk/pub/databases/gwas/summary_statistics/GCST90200001-GCST90201000/GCST90200390/GCST90200390_buildGRCh38.tsv.gz
Methionine levels	8222 European	http://ftp.ebi.ac.uk/pub/databases/gwas/summary_statistics/GCST90200001-GCST90201000/GCST90200391/GCST90200391_buildGRCh38.tsv.gz
Orotate levels	8128 European	http://ftp.ebi.ac.uk/pub/databases/gwas/summary_statistics/GCST90200001-GCST90201000/GCST90200392/GCST90200392_buildGRCh38.tsv.gz
Phosphate levels (UKB data field 30810)	8247 European	http://ftp.ebi.ac.uk/pub/databases/gwas/summary_statistics/GCST90200001-GCST90201000/GCST90200393/GCST90200393_buildGRCh38.tsv.gz
Inosine levels	4940 European	http://ftp.ebi.ac.uk/pub/databases/gwas/summary_statistics/GCST90200001-GCST90201000/GCST90200394/GCST90200394_buildGRCh38.tsv.gz
Inosine 5'-monophosphate (IMP) levels	4639 European	http://ftp.ebi.ac.uk/pub/databases/gwas/summary_statistics/GCST90200001-GCST90201000/GCST90200395/GCST90200395_buildGRCh38.tsv.gz
Phenylalanine levels	8228 European	http://ftp.ebi.ac.uk/pub/databases/gwas/summary_statistics/GCST90200001-GCST90201000/GCST90200396/GCST90200396_buildGRCh38.tsv.gz
Palmitate (16:0) levels	8269 European	http://ftp.ebi.ac.uk/pub/databases/gwas/summary_statistics/GCST90200001-GCST90201000/GCST90200397/GCST90200397_buildGRCh38.tsv.gz
Malate levels	8187 European	http://ftp.ebi.ac.uk/pub/databases/gwas/summary_statistics/GCST90200001-GCST90201000/GCST90200398/GCST90200398_buildGRCh38.tsv.gz
Isoleucine levels	8255 European	http://ftp.ebi.ac.uk/pub/databases/gwas/summary_statistics/GCST90200001-GCST90201000/GCST90200399/GCST90200399_buildGRCh38.tsv.gz
Nicotinamide levels	8110 European	http://ftp.ebi.ac.uk/pub/databases/gwas/summary_statistics/GCST90200001-GCST90201000/GCST90200400/GCST90200400_buildGRCh38.tsv.gz
Myo-inositol levels	8193 European	http://ftp.ebi.ac.uk/pub/databases/gwas/summary_statistics/GCST90200001-GCST90201000/GCST90200401/GCST90200401_buildGRCh38.tsv.gz
Lysine levels	8250 European	http://ftp.ebi.ac.uk/pub/databases/gwas/summary_statistics/GCST90200001-GCST90201000/GCST90200402/GCST90200402_buildGRCh38.tsv.gz
Citrulline levels	8157 European	http://ftp.ebi.ac.uk/pub/databases/gwas/summary_statistics/GCST90200001-GCST90201000/GCST90200403/GCST90200403_buildGRCh38.tsv.gz
Ornithine levels	8255 European	http://ftp.ebi.ac.uk/pub/databases/gwas/summary_statistics/GCST90200001-GCST90201000/GCST90200404/GCST90200404_buildGRCh38.tsv.gz
Retinol (Vitamin A) levels	8247 European	http://ftp.ebi.ac.uk/pub/databases/gwas/summary_statistics/GCST90200001-GCST90201000/GCST90200405/GCST90200405_buildGRCh38.tsv.gz
1-methylnicotinamide levels	8194 European	http://ftp.ebi.ac.uk/pub/databases/gwas/summary_statistics/GCST90200001-GCST90201000/GCST90200406/GCST90200406_buildGRCh38.tsv.gz
Uridine levels	8253 European	http://ftp.ebi.ac.uk/pub/databases/gwas/summary_statistics/GCST90200001-GCST90201000/GCST90200407/GCST90200407_buildGRCh38.tsv.gz
Plasma lactate levels	8217 European	http://ftp.ebi.ac.uk/pub/databases/gwas/summary_statistics/GCST90200001-GCST90201000/GCST90200408/GCST90200408_buildGRCh38.tsv.gz
Pristanate levels	6497 European	http://ftp.ebi.ac.uk/pub/databases/gwas/summary_statistics/GCST90200001-GCST90201000/GCST90200409/GCST90200409_buildGRCh38.tsv.gz
Phytanate levels	8223 European	http://ftp.ebi.ac.uk/pub/databases/gwas/summary_statistics/GCST90200001-GCST90201000/GCST90200410/GCST90200410_buildGRCh38.tsv.gz
Plasma free proline levels	8257 European	http://ftp.ebi.ac.uk/pub/databases/gwas/summary_statistics/GCST90200001-GCST90201000/GCST90200411/GCST90200411_buildGRCh38.tsv.gz
Glutamate levels	8287 European	http://ftp.ebi.ac.uk/pub/databases/gwas/summary_statistics/GCST90200001-GCST90201000/GCST90200412/GCST90200412_buildGRCh38.tsv.gz
2'-deoxyuridine levels	7915 European	http://ftp.ebi.ac.uk/pub/databases/gwas/summary_statistics/GCST90200001-GCST90201000/GCST90200413/GCST90200413_buildGRCh38.tsv.gz
Myristate (14:0) levels	8282 European	http://ftp.ebi.ac.uk/pub/databases/gwas/summary_statistics/GCST90200001-GCST90201000/GCST90200414/GCST90200414_buildGRCh38.tsv.gz
Serine levels	8271 European	http://ftp.ebi.ac.uk/pub/databases/gwas/summary_statistics/GCST90200001-GCST90201000/GCST90200415/GCST90200415_buildGRCh38.tsv.gz
Trans-urocanate levels	8198 European	http://ftp.ebi.ac.uk/pub/databases/gwas/summary_statistics/GCST90200001-GCST90201000/GCST90200416/GCST90200416_buildGRCh38.tsv.gz
Urea levels	8238 European	http://ftp.ebi.ac.uk/pub/databases/gwas/summary_statistics/GCST90200001-GCST90201000/GCST90200417/GCST90200417_buildGRCh38.tsv.gz
Pyridoxal levels	8021 European	http://ftp.ebi.ac.uk/pub/databases/gwas/summary_statistics/GCST90200001-GCST90201000/GCST90200418/GCST90200418_buildGRCh38.tsv.gz
Glutamine levels	8253 European	http://ftp.ebi.ac.uk/pub/databases/gwas/summary_statistics/GCST90200001-GCST90201000/GCST90200419/GCST90200419_buildGRCh38.tsv.gz
Taurine levels	8219 European	http://ftp.ebi.ac.uk/pub/databases/gwas/summary_statistics/GCST90200001-GCST90201000/GCST90200420/GCST90200420_buildGRCh38.tsv.gz
Salicylate levels	8191 European	http://ftp.ebi.ac.uk/pub/databases/gwas/summary_statistics/GCST90200001-GCST90201000/GCST90200421/GCST90200421_buildGRCh38.tsv.gz
Serotonin levels	7498 European	http://ftp.ebi.ac.uk/pub/databases/gwas/summary_statistics/GCST90200001-GCST90201000/GCST90200422/GCST90200422_buildGRCh38.tsv.gz
Spermidine levels	7348 European	http://ftp.ebi.ac.uk/pub/databases/gwas/summary_statistics/GCST90200001-GCST90201000/GCST90200423/GCST90200423_buildGRCh38.tsv.gz
Dimethylglycine levels	8224 European	http://ftp.ebi.ac.uk/pub/databases/gwas/summary_statistics/GCST90200001-GCST90201000/GCST90200424/GCST90200424_buildGRCh38.tsv.gz
Betaine levels	8232 European	http://ftp.ebi.ac.uk/pub/databases/gwas/summary_statistics/GCST90200001-GCST90201000/GCST90200425/GCST90200425_buildGRCh38.tsv.gz
Xylose levels	6822 European	http://ftp.ebi.ac.uk/pub/databases/gwas/summary_statistics/GCST90200001-GCST90201000/GCST90200426/GCST90200426_buildGRCh38.tsv.gz
Tyrosine levels	8252 European	http://ftp.ebi.ac.uk/pub/databases/gwas/summary_statistics/GCST90200001-GCST90201000/GCST90200427/GCST90200427_buildGRCh38.tsv.gz
Caprate (10:0) levels	8272 European	http://ftp.ebi.ac.uk/pub/databases/gwas/summary_statistics/GCST90200001-GCST90201000/GCST90200428/GCST90200428_buildGRCh38.tsv.gz
Cytidine levels	7659 European	http://ftp.ebi.ac.uk/pub/databases/gwas/summary_statistics/GCST90200001-GCST90201000/GCST90200429/GCST90200429_buildGRCh38.tsv.gz
Pyruvate levels	8259 European	http://ftp.ebi.ac.uk/pub/databases/gwas/summary_statistics/GCST90200001-GCST90201000/GCST90200430/GCST90200430_buildGRCh38.tsv.gz
Alanine levels	8265 European	http://ftp.ebi.ac.uk/pub/databases/gwas/summary_statistics/GCST90200001-GCST90201000/GCST90200431/GCST90200431_buildGRCh38.tsv.gz
Threonine levels	8245 European	http://ftp.ebi.ac.uk/pub/databases/gwas/summary_statistics/GCST90200001-GCST90201000/GCST90200432/GCST90200432_buildGRCh38.tsv.gz
Cytosine levels	6990 European	http://ftp.ebi.ac.uk/pub/databases/gwas/summary_statistics/GCST90200001-GCST90201000/GCST90200433/GCST90200433_buildGRCh38.tsv.gz
12,13-DiHOME levels	7918 European	http://ftp.ebi.ac.uk/pub/databases/gwas/summary_statistics/GCST90200001-GCST90201000/GCST90200434/GCST90200434_buildGRCh38.tsv.gz
Mannose levels	8212 European	http://ftp.ebi.ac.uk/pub/databases/gwas/summary_statistics/GCST90200001-GCST90201000/GCST90200435/GCST90200435_buildGRCh38.tsv.gz
Caffeine levels	8005 European	http://ftp.ebi.ac.uk/pub/databases/gwas/summary_statistics/GCST90200001-GCST90201000/GCST90200436/GCST90200436_buildGRCh38.tsv.gz
Fructose levels	8137 European	http://ftp.ebi.ac.uk/pub/databases/gwas/summary_statistics/GCST90200001-GCST90201000/GCST90200437/GCST90200437_buildGRCh38.tsv.gz
Alpha-ketobutyrate levels	8192 European	http://ftp.ebi.ac.uk/pub/databases/gwas/summary_statistics/GCST90200001-GCST90201000/GCST90200438/GCST90200438_buildGRCh38.tsv.gz
Cysteine levels	8216 European	http://ftp.ebi.ac.uk/pub/databases/gwas/summary_statistics/GCST90200001-GCST90201000/GCST90200439/GCST90200439_buildGRCh38.tsv.gz
Blood sugar levels	8123 European	http://ftp.ebi.ac.uk/pub/databases/gwas/summary_statistics/GCST90200001-GCST90201000/GCST90200440/GCST90200440_buildGRCh38.tsv.gz
Tryptophan levels	8235 European	http://ftp.ebi.ac.uk/pub/databases/gwas/summary_statistics/GCST90200001-GCST90201000/GCST90200441/GCST90200441_buildGRCh38.tsv.gz
Valine levels	8247 European	http://ftp.ebi.ac.uk/pub/databases/gwas/summary_statistics/GCST90200001-GCST90201000/GCST90200442/GCST90200442_buildGRCh38.tsv.gz
Pseudouridine levels	8213 European	http://ftp.ebi.ac.uk/pub/databases/gwas/summary_statistics/GCST90200001-GCST90201000/GCST90200443/GCST90200443_buildGRCh38.tsv.gz
Dihydroorotate levels	8195 European	http://ftp.ebi.ac.uk/pub/databases/gwas/summary_statistics/GCST90200001-GCST90201000/GCST90200444/GCST90200444_buildGRCh38.tsv.gz
Caprylate (8:0) levels	8163 European	http://ftp.ebi.ac.uk/pub/databases/gwas/summary_statistics/GCST90200001-GCST90201000/GCST90200445/GCST90200445_buildGRCh38.tsv.gz
Arachidate (20:0) levels	8228 European	http://ftp.ebi.ac.uk/pub/databases/gwas/summary_statistics/GCST90200001-GCST90201000/GCST90200446/GCST90200446_buildGRCh38.tsv.gz
Maltose levels in coronary artery disease	6351 European	http://ftp.ebi.ac.uk/pub/databases/gwas/summary_statistics/GCST90200001-GCST90201000/GCST90200447/GCST90200447_buildGRCh38.tsv.gz
N-stearoyl-sphinganine (d18:0/18:0) levels	6737 European	http://ftp.ebi.ac.uk/pub/databases/gwas/summary_statistics/GCST90200001-GCST90201000/GCST90200448/GCST90200448_buildGRCh38.tsv.gz
Sucrose levels	7803 European	http://ftp.ebi.ac.uk/pub/databases/gwas/summary_statistics/GCST90200001-GCST90201000/GCST90200449/GCST90200449_buildGRCh38.tsv.gz
Caproate (6:0) levels	7564 European	http://ftp.ebi.ac.uk/pub/databases/gwas/summary_statistics/GCST90200001-GCST90201000/GCST90200450/GCST90200450_buildGRCh38.tsv.gz
Nonadecanoate (19:0) levels	8231 European	http://ftp.ebi.ac.uk/pub/databases/gwas/summary_statistics/GCST90200001-GCST90201000/GCST90200451/GCST90200451_buildGRCh38.tsv.gz
Plasma free asparagine levels	8245 European	http://ftp.ebi.ac.uk/pub/databases/gwas/summary_statistics/GCST90200001-GCST90201000/GCST90200452/GCST90200452_buildGRCh38.tsv.gz
X-07765 levels	8127 European	http://ftp.ebi.ac.uk/pub/databases/gwas/summary_statistics/GCST90200001-GCST90201000/GCST90200453/GCST90200453_buildGRCh38.tsv.gz
Kynurenate levels	8241 European	http://ftp.ebi.ac.uk/pub/databases/gwas/summary_statistics/GCST90200001-GCST90201000/GCST90200454/GCST90200454_buildGRCh38.tsv.gz
Alpha-ketoglutarate levels	8212 European	http://ftp.ebi.ac.uk/pub/databases/gwas/summary_statistics/GCST90200001-GCST90201000/GCST90200455/GCST90200455_buildGRCh38.tsv.gz
X-11308 levels	8253 European	http://ftp.ebi.ac.uk/pub/databases/gwas/summary_statistics/GCST90200001-GCST90201000/GCST90200456/GCST90200456_buildGRCh38.tsv.gz
Pentadecanoate (15:0) levels	8273 European	http://ftp.ebi.ac.uk/pub/databases/gwas/summary_statistics/GCST90200001-GCST90201000/GCST90200457/GCST90200457_buildGRCh38.tsv.gz
X-11315 levels	8139 European	http://ftp.ebi.ac.uk/pub/databases/gwas/summary_statistics/GCST90200001-GCST90201000/GCST90200458/GCST90200458_buildGRCh38.tsv.gz
Margarate (17:0) levels	8279 European	http://ftp.ebi.ac.uk/pub/databases/gwas/summary_statistics/GCST90200001-GCST90201000/GCST90200459/GCST90200459_buildGRCh38.tsv.gz
X-11372 levels	8251 European	http://ftp.ebi.ac.uk/pub/databases/gwas/summary_statistics/GCST90200001-GCST90201000/GCST90200460/GCST90200460_buildGRCh38.tsv.gz
X-10458 levels	7970 European	http://ftp.ebi.ac.uk/pub/databases/gwas/summary_statistics/GCST90200001-GCST90201000/GCST90200461/GCST90200461_buildGRCh38.tsv.gz
X-11299 levels	8203 European	http://ftp.ebi.ac.uk/pub/databases/gwas/summary_statistics/GCST90200001-GCST90201000/GCST90200462/GCST90200462_buildGRCh38.tsv.gz
X-11478 levels	8242 European	http://ftp.ebi.ac.uk/pub/databases/gwas/summary_statistics/GCST90200001-GCST90201000/GCST90200463/GCST90200463_buildGRCh38.tsv.gz
X-11849 levels	7679 European	http://ftp.ebi.ac.uk/pub/databases/gwas/summary_statistics/GCST90200001-GCST90201000/GCST90200464/GCST90200464_buildGRCh38.tsv.gz
X-11787 levels	8247 European	http://ftp.ebi.ac.uk/pub/databases/gwas/summary_statistics/GCST90200001-GCST90201000/GCST90200465/GCST90200465_buildGRCh38.tsv.gz
X-11632 levels	7784 European	http://ftp.ebi.ac.uk/pub/databases/gwas/summary_statistics/GCST90200001-GCST90201000/GCST90200466/GCST90200466_buildGRCh38.tsv.gz
X-11852 levels	7295 European	http://ftp.ebi.ac.uk/pub/databases/gwas/summary_statistics/GCST90200001-GCST90201000/GCST90200467/GCST90200467_buildGRCh38.tsv.gz
X-11847 levels	7193 European	http://ftp.ebi.ac.uk/pub/databases/gwas/summary_statistics/GCST90200001-GCST90201000/GCST90200468/GCST90200468_buildGRCh38.tsv.gz
X-11483 levels	7798 European	http://ftp.ebi.ac.uk/pub/databases/gwas/summary_statistics/GCST90200001-GCST90201000/GCST90200469/GCST90200469_buildGRCh38.tsv.gz
X-11470 levels	8134 European	http://ftp.ebi.ac.uk/pub/databases/gwas/summary_statistics/GCST90200001-GCST90201000/GCST90200470/GCST90200470_buildGRCh38.tsv.gz
X-11381 levels	8225 European	http://ftp.ebi.ac.uk/pub/databases/gwas/summary_statistics/GCST90200001-GCST90201000/GCST90200471/GCST90200471_buildGRCh38.tsv.gz
X-11850 levels	7629 European	http://ftp.ebi.ac.uk/pub/databases/gwas/summary_statistics/GCST90200001-GCST90201000/GCST90200472/GCST90200472_buildGRCh38.tsv.gz
X-11795 levels	8238 European	http://ftp.ebi.ac.uk/pub/databases/gwas/summary_statistics/GCST90200001-GCST90201000/GCST90200473/GCST90200473_buildGRCh38.tsv.gz
X-11444 levels	8206 European	http://ftp.ebi.ac.uk/pub/databases/gwas/summary_statistics/GCST90200001-GCST90201000/GCST90200474/GCST90200474_buildGRCh38.tsv.gz
X-11858 levels	6008 European	http://ftp.ebi.ac.uk/pub/databases/gwas/summary_statistics/GCST90200001-GCST90201000/GCST90200475/GCST90200475_buildGRCh38.tsv.gz
X-11843 levels	7230 European	http://ftp.ebi.ac.uk/pub/databases/gwas/summary_statistics/GCST90200001-GCST90201000/GCST90200476/GCST90200476_buildGRCh38.tsv.gz
X-12127 levels	5878 European	http://ftp.ebi.ac.uk/pub/databases/gwas/summary_statistics/GCST90200001-GCST90201000/GCST90200477/GCST90200477_buildGRCh38.tsv.gz
X-12221 levels	6819 European	http://ftp.ebi.ac.uk/pub/databases/gwas/summary_statistics/GCST90200001-GCST90201000/GCST90200478/GCST90200478_buildGRCh38.tsv.gz
X-12283 levels	7763 European	http://ftp.ebi.ac.uk/pub/databases/gwas/summary_statistics/GCST90200001-GCST90201000/GCST90200479/GCST90200479_buildGRCh38.tsv.gz
X-12410 levels	7442 European	http://ftp.ebi.ac.uk/pub/databases/gwas/summary_statistics/GCST90200001-GCST90201000/GCST90200480/GCST90200480_buildGRCh38.tsv.gz
X-12104 levels	7194 European	http://ftp.ebi.ac.uk/pub/databases/gwas/summary_statistics/GCST90200001-GCST90201000/GCST90200481/GCST90200481_buildGRCh38.tsv.gz
X-12193 levels	7705 European	http://ftp.ebi.ac.uk/pub/databases/gwas/summary_statistics/GCST90200001-GCST90201000/GCST90200482/GCST90200482_buildGRCh38.tsv.gz
X-12216 levels	8181 European	http://ftp.ebi.ac.uk/pub/databases/gwas/summary_statistics/GCST90200001-GCST90201000/GCST90200483/GCST90200483_buildGRCh38.tsv.gz
X-12306 levels	6054 European	http://ftp.ebi.ac.uk/pub/databases/gwas/summary_statistics/GCST90200001-GCST90201000/GCST90200484/GCST90200484_buildGRCh38.tsv.gz
X-12100 levels	8210 European	http://ftp.ebi.ac.uk/pub/databases/gwas/summary_statistics/GCST90200001-GCST90201000/GCST90200485/GCST90200485_buildGRCh38.tsv.gz
X-12261 levels	4347 European	http://ftp.ebi.ac.uk/pub/databases/gwas/summary_statistics/GCST90200001-GCST90201000/GCST90200486/GCST90200486_buildGRCh38.tsv.gz
X-11880 levels	8206 European	http://ftp.ebi.ac.uk/pub/databases/gwas/summary_statistics/GCST90200001-GCST90201000/GCST90200487/GCST90200487_buildGRCh38.tsv.gz
X-12117 levels	7379 European	http://ftp.ebi.ac.uk/pub/databases/gwas/summary_statistics/GCST90200001-GCST90201000/GCST90200488/GCST90200488_buildGRCh38.tsv.gz
X-12407 levels	6534 European	http://ftp.ebi.ac.uk/pub/databases/gwas/summary_statistics/GCST90200001-GCST90201000/GCST90200489/GCST90200489_buildGRCh38.tsv.gz
X-12101 levels	8217 European	http://ftp.ebi.ac.uk/pub/databases/gwas/summary_statistics/GCST90200001-GCST90201000/GCST90200490/GCST90200490_buildGRCh38.tsv.gz
X-12026 levels	8180 European	http://ftp.ebi.ac.uk/pub/databases/gwas/summary_statistics/GCST90200001-GCST90201000/GCST90200491/GCST90200491_buildGRCh38.tsv.gz
X-12411 levels	8174 European	http://ftp.ebi.ac.uk/pub/databases/gwas/summary_statistics/GCST90200001-GCST90201000/GCST90200492/GCST90200492_buildGRCh38.tsv.gz
X-12013 levels	5848 European	http://ftp.ebi.ac.uk/pub/databases/gwas/summary_statistics/GCST90200001-GCST90201000/GCST90200493/GCST90200493_buildGRCh38.tsv.gz
X-12007 levels	8002 European	http://ftp.ebi.ac.uk/pub/databases/gwas/summary_statistics/GCST90200001-GCST90201000/GCST90200494/GCST90200494_buildGRCh38.tsv.gz
X-12462 levels	8236 European	http://ftp.ebi.ac.uk/pub/databases/gwas/summary_statistics/GCST90200001-GCST90201000/GCST90200495/GCST90200495_buildGRCh38.tsv.gz
X-12714 levels	6870 European	http://ftp.ebi.ac.uk/pub/databases/gwas/summary_statistics/GCST90200001-GCST90201000/GCST90200496/GCST90200496_buildGRCh38.tsv.gz
X-12740 levels	6449 European	http://ftp.ebi.ac.uk/pub/databases/gwas/summary_statistics/GCST90200001-GCST90201000/GCST90200497/GCST90200497_buildGRCh38.tsv.gz
X-12730 levels	7133 European	http://ftp.ebi.ac.uk/pub/databases/gwas/summary_statistics/GCST90200001-GCST90201000/GCST90200498/GCST90200498_buildGRCh38.tsv.gz
X-12701 levels	6278 European	http://ftp.ebi.ac.uk/pub/databases/gwas/summary_statistics/GCST90200001-GCST90201000/GCST90200499/GCST90200499_buildGRCh38.tsv.gz
X-12816 levels	5190 European	http://ftp.ebi.ac.uk/pub/databases/gwas/summary_statistics/GCST90200001-GCST90201000/GCST90200500/GCST90200500_buildGRCh38.tsv.gz
X-12731 levels	5770 European	http://ftp.ebi.ac.uk/pub/databases/gwas/summary_statistics/GCST90200001-GCST90201000/GCST90200501/GCST90200501_buildGRCh38.tsv.gz
X-12707 levels	7461 European	http://ftp.ebi.ac.uk/pub/databases/gwas/summary_statistics/GCST90200001-GCST90201000/GCST90200502/GCST90200502_buildGRCh38.tsv.gz
X-12729 levels	7446 European	http://ftp.ebi.ac.uk/pub/databases/gwas/summary_statistics/GCST90200001-GCST90201000/GCST90200503/GCST90200503_buildGRCh38.tsv.gz
X-12830 levels	5725 European	http://ftp.ebi.ac.uk/pub/databases/gwas/summary_statistics/GCST90200001-GCST90201000/GCST90200504/GCST90200504_buildGRCh38.tsv.gz
X-12818 levels	6246 European	http://ftp.ebi.ac.uk/pub/databases/gwas/summary_statistics/GCST90200001-GCST90201000/GCST90200505/GCST90200505_buildGRCh38.tsv.gz
X-12812 levels	6435 European	http://ftp.ebi.ac.uk/pub/databases/gwas/summary_statistics/GCST90200001-GCST90201000/GCST90200506/GCST90200506_buildGRCh38.tsv.gz
X-12822 levels	7957 European	http://ftp.ebi.ac.uk/pub/databases/gwas/summary_statistics/GCST90200001-GCST90201000/GCST90200507/GCST90200507_buildGRCh38.tsv.gz
X-12738 levels	5874 European	http://ftp.ebi.ac.uk/pub/databases/gwas/summary_statistics/GCST90200001-GCST90201000/GCST90200508/GCST90200508_buildGRCh38.tsv.gz
X-12544 levels	7471 European	http://ftp.ebi.ac.uk/pub/databases/gwas/summary_statistics/GCST90200001-GCST90201000/GCST90200509/GCST90200509_buildGRCh38.tsv.gz
X-12680 levels	8255 European	http://ftp.ebi.ac.uk/pub/databases/gwas/summary_statistics/GCST90200001-GCST90201000/GCST90200510/GCST90200510_buildGRCh38.tsv.gz
X-12906 levels	7896 European	http://ftp.ebi.ac.uk/pub/databases/gwas/summary_statistics/GCST90200001-GCST90201000/GCST90200511/GCST90200511_buildGRCh38.tsv.gz
X-13684 levels	8112 European	http://ftp.ebi.ac.uk/pub/databases/gwas/summary_statistics/GCST90200001-GCST90201000/GCST90200512/GCST90200512_buildGRCh38.tsv.gz
X-13507 levels	7936 European	http://ftp.ebi.ac.uk/pub/databases/gwas/summary_statistics/GCST90200001-GCST90201000/GCST90200513/GCST90200513_buildGRCh38.tsv.gz
X-12851 levels	7385 European	http://ftp.ebi.ac.uk/pub/databases/gwas/summary_statistics/GCST90200001-GCST90201000/GCST90200514/GCST90200514_buildGRCh38.tsv.gz
X-12849 levels	7555 European	http://ftp.ebi.ac.uk/pub/databases/gwas/summary_statistics/GCST90200001-GCST90201000/GCST90200515/GCST90200515_buildGRCh38.tsv.gz
X-12847 levels	7790 European	http://ftp.ebi.ac.uk/pub/databases/gwas/summary_statistics/GCST90200001-GCST90201000/GCST90200516/GCST90200516_buildGRCh38.tsv.gz
X-13553 levels	8118 European	http://ftp.ebi.ac.uk/pub/databases/gwas/summary_statistics/GCST90200001-GCST90201000/GCST90200517/GCST90200517_buildGRCh38.tsv.gz
X-12839 levels	4867 European	http://ftp.ebi.ac.uk/pub/databases/gwas/summary_statistics/GCST90200001-GCST90201000/GCST90200518/GCST90200518_buildGRCh38.tsv.gz
X-13729 levels	7724 European	http://ftp.ebi.ac.uk/pub/databases/gwas/summary_statistics/GCST90200001-GCST90201000/GCST90200519/GCST90200519_buildGRCh38.tsv.gz
X-13007 levels	6270 European	http://ftp.ebi.ac.uk/pub/databases/gwas/summary_statistics/GCST90200001-GCST90201000/GCST90200520/GCST90200520_buildGRCh38.tsv.gz
X-13844 levels	7501 European	http://ftp.ebi.ac.uk/pub/databases/gwas/summary_statistics/GCST90200001-GCST90201000/GCST90200521/GCST90200521_buildGRCh38.tsv.gz
X-13728 levels	7905 European	http://ftp.ebi.ac.uk/pub/databases/gwas/summary_statistics/GCST90200001-GCST90201000/GCST90200522/GCST90200522_buildGRCh38.tsv.gz
X-12844 levels	8231 European	http://ftp.ebi.ac.uk/pub/databases/gwas/summary_statistics/GCST90200001-GCST90201000/GCST90200523/GCST90200523_buildGRCh38.tsv.gz
X-13695 levels	6486 European	http://ftp.ebi.ac.uk/pub/databases/gwas/summary_statistics/GCST90200001-GCST90201000/GCST90200524/GCST90200524_buildGRCh38.tsv.gz
X-13723 levels	5269 European	http://ftp.ebi.ac.uk/pub/databases/gwas/summary_statistics/GCST90200001-GCST90201000/GCST90200525/GCST90200525_buildGRCh38.tsv.gz
X-14056 levels	8242 European	http://ftp.ebi.ac.uk/pub/databases/gwas/summary_statistics/GCST90200001-GCST90201000/GCST90200526/GCST90200526_buildGRCh38.tsv.gz
X-13866 levels	8252 European	http://ftp.ebi.ac.uk/pub/databases/gwas/summary_statistics/GCST90200001-GCST90201000/GCST90200527/GCST90200527_buildGRCh38.tsv.gz
X-17146 levels	7778 European	http://ftp.ebi.ac.uk/pub/databases/gwas/summary_statistics/GCST90200001-GCST90201000/GCST90200528/GCST90200528_buildGRCh38.tsv.gz
X-16397 levels	8057 European	http://ftp.ebi.ac.uk/pub/databases/gwas/summary_statistics/GCST90200001-GCST90201000/GCST90200529/GCST90200529_buildGRCh38.tsv.gz
X-17335 levels	7747 European	http://ftp.ebi.ac.uk/pub/databases/gwas/summary_statistics/GCST90200001-GCST90201000/GCST90200530/GCST90200530_buildGRCh38.tsv.gz
X-16964 levels	8048 European	http://ftp.ebi.ac.uk/pub/databases/gwas/summary_statistics/GCST90200001-GCST90201000/GCST90200531/GCST90200531_buildGRCh38.tsv.gz
X-16935 levels	7804 European	http://ftp.ebi.ac.uk/pub/databases/gwas/summary_statistics/GCST90200001-GCST90201000/GCST90200532/GCST90200532_buildGRCh38.tsv.gz
X-15486 levels	8236 European	http://ftp.ebi.ac.uk/pub/databases/gwas/summary_statistics/GCST90200001-GCST90201000/GCST90200533/GCST90200533_buildGRCh38.tsv.gz
X-16580 levels	8254 European	http://ftp.ebi.ac.uk/pub/databases/gwas/summary_statistics/GCST90200001-GCST90201000/GCST90200534/GCST90200534_buildGRCh38.tsv.gz
X-17325 levels	7448 European	http://ftp.ebi.ac.uk/pub/databases/gwas/summary_statistics/GCST90200001-GCST90201000/GCST90200535/GCST90200535_buildGRCh38.tsv.gz
X-17328 levels	5856 European	http://ftp.ebi.ac.uk/pub/databases/gwas/summary_statistics/GCST90200001-GCST90201000/GCST90200536/GCST90200536_buildGRCh38.tsv.gz
X-16087 levels	7071 European	http://ftp.ebi.ac.uk/pub/databases/gwas/summary_statistics/GCST90200001-GCST90201000/GCST90200537/GCST90200537_buildGRCh38.tsv.gz
X-17010 levels	7879 European	http://ftp.ebi.ac.uk/pub/databases/gwas/summary_statistics/GCST90200001-GCST90201000/GCST90200538/GCST90200538_buildGRCh38.tsv.gz
X-14939 levels	8250 European	http://ftp.ebi.ac.uk/pub/databases/gwas/summary_statistics/GCST90200001-GCST90201000/GCST90200539/GCST90200539_buildGRCh38.tsv.gz
X-15461 levels	8144 European	http://ftp.ebi.ac.uk/pub/databases/gwas/summary_statistics/GCST90200001-GCST90201000/GCST90200540/GCST90200540_buildGRCh38.tsv.gz
X-15523 levels	8071 European	http://ftp.ebi.ac.uk/pub/databases/gwas/summary_statistics/GCST90200001-GCST90201000/GCST90200541/GCST90200541_buildGRCh38.tsv.gz
X-15728 levels	7874 European	http://ftp.ebi.ac.uk/pub/databases/gwas/summary_statistics/GCST90200001-GCST90201000/GCST90200542/GCST90200542_buildGRCh38.tsv.gz
X-15503 levels	8237 European	http://ftp.ebi.ac.uk/pub/databases/gwas/summary_statistics/GCST90200001-GCST90201000/GCST90200543/GCST90200543_buildGRCh38.tsv.gz
X-16124 levels	5337 European	http://ftp.ebi.ac.uk/pub/databases/gwas/summary_statistics/GCST90200001-GCST90201000/GCST90200544/GCST90200544_buildGRCh38.tsv.gz
X-17438 levels	6913 European	http://ftp.ebi.ac.uk/pub/databases/gwas/summary_statistics/GCST90200001-GCST90201000/GCST90200545/GCST90200545_buildGRCh38.tsv.gz
X-17354 levels	5375 European	http://ftp.ebi.ac.uk/pub/databases/gwas/summary_statistics/GCST90200001-GCST90201000/GCST90200546/GCST90200546_buildGRCh38.tsv.gz
X-17654 levels	7690 European	http://ftp.ebi.ac.uk/pub/databases/gwas/summary_statistics/GCST90200001-GCST90201000/GCST90200547/GCST90200547_buildGRCh38.tsv.gz
X-17676 levels	8118 European	http://ftp.ebi.ac.uk/pub/databases/gwas/summary_statistics/GCST90200001-GCST90201000/GCST90200548/GCST90200548_buildGRCh38.tsv.gz
X-17367 levels	6092 European	http://ftp.ebi.ac.uk/pub/databases/gwas/summary_statistics/GCST90200001-GCST90201000/GCST90200549/GCST90200549_buildGRCh38.tsv.gz
X-17357 levels	8041 European	http://ftp.ebi.ac.uk/pub/databases/gwas/summary_statistics/GCST90200001-GCST90201000/GCST90200550/GCST90200550_buildGRCh38.tsv.gz
X-18886 levels	8198 European	http://ftp.ebi.ac.uk/pub/databases/gwas/summary_statistics/GCST90200001-GCST90201000/GCST90200551/GCST90200551_buildGRCh38.tsv.gz
X-18887 levels	6790 European	http://ftp.ebi.ac.uk/pub/databases/gwas/summary_statistics/GCST90200001-GCST90201000/GCST90200552/GCST90200552_buildGRCh38.tsv.gz
X-17653 levels	8025 European	http://ftp.ebi.ac.uk/pub/databases/gwas/summary_statistics/GCST90200001-GCST90201000/GCST90200553/GCST90200553_buildGRCh38.tsv.gz
X-17346 levels	6459 European	http://ftp.ebi.ac.uk/pub/databases/gwas/summary_statistics/GCST90200001-GCST90201000/GCST90200554/GCST90200554_buildGRCh38.tsv.gz
X-17690 levels	7043 European	http://ftp.ebi.ac.uk/pub/databases/gwas/summary_statistics/GCST90200001-GCST90201000/GCST90200555/GCST90200555_buildGRCh38.tsv.gz
X-18345 levels	5476 European	http://ftp.ebi.ac.uk/pub/databases/gwas/summary_statistics/GCST90200001-GCST90201000/GCST90200556/GCST90200556_buildGRCh38.tsv.gz
X-17685 levels	7327 European	http://ftp.ebi.ac.uk/pub/databases/gwas/summary_statistics/GCST90200001-GCST90201000/GCST90200557/GCST90200557_buildGRCh38.tsv.gz
X-18888 levels	6974 European	http://ftp.ebi.ac.uk/pub/databases/gwas/summary_statistics/GCST90200001-GCST90201000/GCST90200558/GCST90200558_buildGRCh38.tsv.gz
X-18901 levels	8128 European	http://ftp.ebi.ac.uk/pub/databases/gwas/summary_statistics/GCST90200001-GCST90201000/GCST90200559/GCST90200559_buildGRCh38.tsv.gz
X-17351 levels	7281 European	http://ftp.ebi.ac.uk/pub/databases/gwas/summary_statistics/GCST90200001-GCST90201000/GCST90200560/GCST90200560_buildGRCh38.tsv.gz
X-18779 levels	8144 European	http://ftp.ebi.ac.uk/pub/databases/gwas/summary_statistics/GCST90200001-GCST90201000/GCST90200561/GCST90200561_buildGRCh38.tsv.gz
X-21286 levels	8231 European	http://ftp.ebi.ac.uk/pub/databases/gwas/summary_statistics/GCST90200001-GCST90201000/GCST90200562/GCST90200562_buildGRCh38.tsv.gz
X-21355 levels	8257 European	http://ftp.ebi.ac.uk/pub/databases/gwas/summary_statistics/GCST90200001-GCST90201000/GCST90200563/GCST90200563_buildGRCh38.tsv.gz
X-21319 levels	8109 European	http://ftp.ebi.ac.uk/pub/databases/gwas/summary_statistics/GCST90200001-GCST90201000/GCST90200564/GCST90200564_buildGRCh38.tsv.gz
X-21258 levels	8198 European	http://ftp.ebi.ac.uk/pub/databases/gwas/summary_statistics/GCST90200001-GCST90201000/GCST90200565/GCST90200565_buildGRCh38.tsv.gz
X-21364 levels	8203 European	http://ftp.ebi.ac.uk/pub/databases/gwas/summary_statistics/GCST90200001-GCST90201000/GCST90200566/GCST90200566_buildGRCh38.tsv.gz
X-21353 levels	8265 European	http://ftp.ebi.ac.uk/pub/databases/gwas/summary_statistics/GCST90200001-GCST90201000/GCST90200567/GCST90200567_buildGRCh38.tsv.gz
X-19438 levels	7259 European	http://ftp.ebi.ac.uk/pub/databases/gwas/summary_statistics/GCST90200001-GCST90201000/GCST90200568/GCST90200568_buildGRCh38.tsv.gz
X-18913 levels	8271 European	http://ftp.ebi.ac.uk/pub/databases/gwas/summary_statistics/GCST90200001-GCST90201000/GCST90200569/GCST90200569_buildGRCh38.tsv.gz
X-18921 levels	8257 European	http://ftp.ebi.ac.uk/pub/databases/gwas/summary_statistics/GCST90200001-GCST90201000/GCST90200570/GCST90200570_buildGRCh38.tsv.gz
X-21339 levels	8203 European	http://ftp.ebi.ac.uk/pub/databases/gwas/summary_statistics/GCST90200001-GCST90201000/GCST90200571/GCST90200571_buildGRCh38.tsv.gz
X-19299 levels	6100 European	http://ftp.ebi.ac.uk/pub/databases/gwas/summary_statistics/GCST90200001-GCST90201000/GCST90200572/GCST90200572_buildGRCh38.tsv.gz
X-18935 levels	4952 European	http://ftp.ebi.ac.uk/pub/databases/gwas/summary_statistics/GCST90200001-GCST90201000/GCST90200573/GCST90200573_buildGRCh38.tsv.gz
X-21310 levels	7801 European	http://ftp.ebi.ac.uk/pub/databases/gwas/summary_statistics/GCST90200001-GCST90201000/GCST90200574/GCST90200574_buildGRCh38.tsv.gz
X-21283 levels	7055 European	http://ftp.ebi.ac.uk/pub/databases/gwas/summary_statistics/GCST90200001-GCST90201000/GCST90200575/GCST90200575_buildGRCh38.tsv.gz
X-21285 levels	6180 European	http://ftp.ebi.ac.uk/pub/databases/gwas/summary_statistics/GCST90200001-GCST90201000/GCST90200576/GCST90200576_buildGRCh38.tsv.gz
X-21312 levels	4897 European	http://ftp.ebi.ac.uk/pub/databases/gwas/summary_statistics/GCST90200001-GCST90201000/GCST90200577/GCST90200577_buildGRCh38.tsv.gz
X-18922 levels	8174 European	http://ftp.ebi.ac.uk/pub/databases/gwas/summary_statistics/GCST90200001-GCST90201000/GCST90200578/GCST90200578_buildGRCh38.tsv.gz
X-21442 levels	6827 European	http://ftp.ebi.ac.uk/pub/databases/gwas/summary_statistics/GCST90200001-GCST90201000/GCST90200579/GCST90200579_buildGRCh38.tsv.gz
X-21796 levels	8130 European	http://ftp.ebi.ac.uk/pub/databases/gwas/summary_statistics/GCST90200001-GCST90201000/GCST90200580/GCST90200580_buildGRCh38.tsv.gz
X-21441 levels	8030 European	http://ftp.ebi.ac.uk/pub/databases/gwas/summary_statistics/GCST90200001-GCST90201000/GCST90200581/GCST90200581_buildGRCh38.tsv.gz
X-21752 levels	6526 European	http://ftp.ebi.ac.uk/pub/databases/gwas/summary_statistics/GCST90200001-GCST90201000/GCST90200582/GCST90200582_buildGRCh38.tsv.gz
X-21807 levels	5602 European	http://ftp.ebi.ac.uk/pub/databases/gwas/summary_statistics/GCST90200001-GCST90201000/GCST90200583/GCST90200583_buildGRCh38.tsv.gz
X-21736 levels	8232 European	http://ftp.ebi.ac.uk/pub/databases/gwas/summary_statistics/GCST90200001-GCST90201000/GCST90200584/GCST90200584_buildGRCh38.tsv.gz
X-21829 levels	8217 European	http://ftp.ebi.ac.uk/pub/databases/gwas/summary_statistics/GCST90200001-GCST90201000/GCST90200585/GCST90200585_buildGRCh38.tsv.gz
X-21471 levels	7982 European	http://ftp.ebi.ac.uk/pub/databases/gwas/summary_statistics/GCST90200001-GCST90201000/GCST90200586/GCST90200586_buildGRCh38.tsv.gz
X-21733 levels	6916 European	http://ftp.ebi.ac.uk/pub/databases/gwas/summary_statistics/GCST90200001-GCST90201000/GCST90200587/GCST90200587_buildGRCh38.tsv.gz
X-21742 levels	5918 European	http://ftp.ebi.ac.uk/pub/databases/gwas/summary_statistics/GCST90200001-GCST90201000/GCST90200588/GCST90200588_buildGRCh38.tsv.gz
X-21821 levels	7699 European	http://ftp.ebi.ac.uk/pub/databases/gwas/summary_statistics/GCST90200001-GCST90201000/GCST90200589/GCST90200589_buildGRCh38.tsv.gz
X-21470 levels	7700 European	http://ftp.ebi.ac.uk/pub/databases/gwas/summary_statistics/GCST90200001-GCST90201000/GCST90200590/GCST90200590_buildGRCh38.tsv.gz
X-21383 levels	8226 European	http://ftp.ebi.ac.uk/pub/databases/gwas/summary_statistics/GCST90200001-GCST90201000/GCST90200591/GCST90200591_buildGRCh38.tsv.gz
X-21607 levels	7975 European	http://ftp.ebi.ac.uk/pub/databases/gwas/summary_statistics/GCST90200001-GCST90201000/GCST90200592/GCST90200592_buildGRCh38.tsv.gz
X-21834 levels	7466 European	http://ftp.ebi.ac.uk/pub/databases/gwas/summary_statistics/GCST90200001-GCST90201000/GCST90200593/GCST90200593_buildGRCh38.tsv.gz
X-21467 levels	8195 European	http://ftp.ebi.ac.uk/pub/databases/gwas/summary_statistics/GCST90200001-GCST90201000/GCST90200594/GCST90200594_buildGRCh38.tsv.gz
X-22776 levels	6944 European	http://ftp.ebi.ac.uk/pub/databases/gwas/summary_statistics/GCST90200001-GCST90201000/GCST90200595/GCST90200595_buildGRCh38.tsv.gz
X-23655 levels	6764 European	http://ftp.ebi.ac.uk/pub/databases/gwas/summary_statistics/GCST90200001-GCST90201000/GCST90200596/GCST90200596_buildGRCh38.tsv.gz
X-22834 levels	6531 European	http://ftp.ebi.ac.uk/pub/databases/gwas/summary_statistics/GCST90200001-GCST90201000/GCST90200597/GCST90200597_buildGRCh38.tsv.gz
X-22771 levels	8087 European	http://ftp.ebi.ac.uk/pub/databases/gwas/summary_statistics/GCST90200001-GCST90201000/GCST90200598/GCST90200598_buildGRCh38.tsv.gz
X-23639 levels	8272 European	http://ftp.ebi.ac.uk/pub/databases/gwas/summary_statistics/GCST90200001-GCST90201000/GCST90200599/GCST90200599_buildGRCh38.tsv.gz
X-23648 levels	7357 European	http://ftp.ebi.ac.uk/pub/databases/gwas/summary_statistics/GCST90200001-GCST90201000/GCST90200600/GCST90200600_buildGRCh38.tsv.gz
X-23654 levels	8241 European	http://ftp.ebi.ac.uk/pub/databases/gwas/summary_statistics/GCST90200001-GCST90201000/GCST90200601/GCST90200601_buildGRCh38.tsv.gz
X-22520 levels	5389 European	http://ftp.ebi.ac.uk/pub/databases/gwas/summary_statistics/GCST90200001-GCST90201000/GCST90200602/GCST90200602_buildGRCh38.tsv.gz
X-23641 levels	6673 European	http://ftp.ebi.ac.uk/pub/databases/gwas/summary_statistics/GCST90200001-GCST90201000/GCST90200603/GCST90200603_buildGRCh38.tsv.gz
X-23276 levels	5407 European	http://ftp.ebi.ac.uk/pub/databases/gwas/summary_statistics/GCST90200001-GCST90201000/GCST90200604/GCST90200604_buildGRCh38.tsv.gz
X-21845 levels	4874 European	http://ftp.ebi.ac.uk/pub/databases/gwas/summary_statistics/GCST90200001-GCST90201000/GCST90200605/GCST90200605_buildGRCh38.tsv.gz
X-22509 levels	5423 European	http://ftp.ebi.ac.uk/pub/databases/gwas/summary_statistics/GCST90200001-GCST90201000/GCST90200606/GCST90200606_buildGRCh38.tsv.gz
X-23644 levels	8250 European	http://ftp.ebi.ac.uk/pub/databases/gwas/summary_statistics/GCST90200001-GCST90201000/GCST90200607/GCST90200607_buildGRCh38.tsv.gz
X-22162 levels	8249 European	http://ftp.ebi.ac.uk/pub/databases/gwas/summary_statistics/GCST90200001-GCST90201000/GCST90200608/GCST90200608_buildGRCh38.tsv.gz
X-23587 levels	7662 European	http://ftp.ebi.ac.uk/pub/databases/gwas/summary_statistics/GCST90200001-GCST90201000/GCST90200609/GCST90200609_buildGRCh38.tsv.gz
X-23593 levels	7988 European	http://ftp.ebi.ac.uk/pub/databases/gwas/summary_statistics/GCST90200001-GCST90201000/GCST90200610/GCST90200610_buildGRCh38.tsv.gz
X-23636 levels	8251 European	http://ftp.ebi.ac.uk/pub/databases/gwas/summary_statistics/GCST90200001-GCST90201000/GCST90200611/GCST90200611_buildGRCh38.tsv.gz
X-23678 levels	5745 European	http://ftp.ebi.ac.uk/pub/databases/gwas/summary_statistics/GCST90200001-GCST90201000/GCST90200612/GCST90200612_buildGRCh38.tsv.gz
X-23680 levels	8215 European	http://ftp.ebi.ac.uk/pub/databases/gwas/summary_statistics/GCST90200001-GCST90201000/GCST90200613/GCST90200613_buildGRCh38.tsv.gz
X-23780 levels	7878 European	http://ftp.ebi.ac.uk/pub/databases/gwas/summary_statistics/GCST90200001-GCST90201000/GCST90200614/GCST90200614_buildGRCh38.tsv.gz
X-23974 levels	7752 European	http://ftp.ebi.ac.uk/pub/databases/gwas/summary_statistics/GCST90200001-GCST90201000/GCST90200615/GCST90200615_buildGRCh38.tsv.gz
X-23659 levels	8176 European	http://ftp.ebi.ac.uk/pub/databases/gwas/summary_statistics/GCST90200001-GCST90201000/GCST90200616/GCST90200616_buildGRCh38.tsv.gz
X-23665 levels	8214 European	http://ftp.ebi.ac.uk/pub/databases/gwas/summary_statistics/GCST90200001-GCST90201000/GCST90200617/GCST90200617_buildGRCh38.tsv.gz
X-23782 levels	8263 European	http://ftp.ebi.ac.uk/pub/databases/gwas/summary_statistics/GCST90200001-GCST90201000/GCST90200618/GCST90200618_buildGRCh38.tsv.gz
X-24295 levels	7987 European	http://ftp.ebi.ac.uk/pub/databases/gwas/summary_statistics/GCST90200001-GCST90201000/GCST90200619/GCST90200619_buildGRCh38.tsv.gz
X-24243 levels	7540 European	http://ftp.ebi.ac.uk/pub/databases/gwas/summary_statistics/GCST90200001-GCST90201000/GCST90200620/GCST90200620_buildGRCh38.tsv.gz
X-23739 levels	8249 European	http://ftp.ebi.ac.uk/pub/databases/gwas/summary_statistics/GCST90200001-GCST90201000/GCST90200621/GCST90200621_buildGRCh38.tsv.gz
X-23997 levels	7804 European	http://ftp.ebi.ac.uk/pub/databases/gwas/summary_statistics/GCST90200001-GCST90201000/GCST90200622/GCST90200622_buildGRCh38.tsv.gz
X-24241 levels	8053 European	http://ftp.ebi.ac.uk/pub/databases/gwas/summary_statistics/GCST90200001-GCST90201000/GCST90200623/GCST90200623_buildGRCh38.tsv.gz
X-24328 levels	7807 European	http://ftp.ebi.ac.uk/pub/databases/gwas/summary_statistics/GCST90200001-GCST90201000/GCST90200624/GCST90200624_buildGRCh38.tsv.gz
X-24456 levels	6523 European	http://ftp.ebi.ac.uk/pub/databases/gwas/summary_statistics/GCST90200001-GCST90201000/GCST90200625/GCST90200625_buildGRCh38.tsv.gz
X-24418 levels	5952 European	http://ftp.ebi.ac.uk/pub/databases/gwas/summary_statistics/GCST90200001-GCST90201000/GCST90200626/GCST90200626_buildGRCh38.tsv.gz
X-24344 levels	5457 European	http://ftp.ebi.ac.uk/pub/databases/gwas/summary_statistics/GCST90200001-GCST90201000/GCST90200627/GCST90200627_buildGRCh38.tsv.gz
X-24556 levels	8004 European	http://ftp.ebi.ac.uk/pub/databases/gwas/summary_statistics/GCST90200001-GCST90201000/GCST90200628/GCST90200628_buildGRCh38.tsv.gz
X-24337 levels	8088 European	http://ftp.ebi.ac.uk/pub/databases/gwas/summary_statistics/GCST90200001-GCST90201000/GCST90200629/GCST90200629_buildGRCh38.tsv.gz
X-24546 levels	6391 European	http://ftp.ebi.ac.uk/pub/databases/gwas/summary_statistics/GCST90200001-GCST90201000/GCST90200630/GCST90200630_buildGRCh38.tsv.gz
X-24306 levels	8074 European	http://ftp.ebi.ac.uk/pub/databases/gwas/summary_statistics/GCST90200001-GCST90201000/GCST90200631/GCST90200631_buildGRCh38.tsv.gz
X-24307 levels	8119 European	http://ftp.ebi.ac.uk/pub/databases/gwas/summary_statistics/GCST90200001-GCST90201000/GCST90200632/GCST90200632_buildGRCh38.tsv.gz
X-24334 levels	6975 European	http://ftp.ebi.ac.uk/pub/databases/gwas/summary_statistics/GCST90200001-GCST90201000/GCST90200633/GCST90200633_buildGRCh38.tsv.gz
X-24518 levels	6131 European	http://ftp.ebi.ac.uk/pub/databases/gwas/summary_statistics/GCST90200001-GCST90201000/GCST90200634/GCST90200634_buildGRCh38.tsv.gz
X-24494 levels	6767 European	http://ftp.ebi.ac.uk/pub/databases/gwas/summary_statistics/GCST90200001-GCST90201000/GCST90200635/GCST90200635_buildGRCh38.tsv.gz
X-24544 levels	7939 European	http://ftp.ebi.ac.uk/pub/databases/gwas/summary_statistics/GCST90200001-GCST90201000/GCST90200636/GCST90200636_buildGRCh38.tsv.gz
X-24531 levels	6455 European	http://ftp.ebi.ac.uk/pub/databases/gwas/summary_statistics/GCST90200001-GCST90201000/GCST90200637/GCST90200637_buildGRCh38.tsv.gz
X-24811 levels	6349 European	http://ftp.ebi.ac.uk/pub/databases/gwas/summary_statistics/GCST90200001-GCST90201000/GCST90200638/GCST90200638_buildGRCh38.tsv.gz
X-24757 levels	6251 European	http://ftp.ebi.ac.uk/pub/databases/gwas/summary_statistics/GCST90200001-GCST90201000/GCST90200639/GCST90200639_buildGRCh38.tsv.gz
X-24978 levels	5151 European	http://ftp.ebi.ac.uk/pub/databases/gwas/summary_statistics/GCST90200001-GCST90201000/GCST90200640/GCST90200640_buildGRCh38.tsv.gz
X-24970 levels	8263 European	http://ftp.ebi.ac.uk/pub/databases/gwas/summary_statistics/GCST90200001-GCST90201000/GCST90200641/GCST90200641_buildGRCh38.tsv.gz
X-24795 levels	4986 European	http://ftp.ebi.ac.uk/pub/databases/gwas/summary_statistics/GCST90200001-GCST90201000/GCST90200642/GCST90200642_buildGRCh38.tsv.gz
X-24951 levels	8208 European	http://ftp.ebi.ac.uk/pub/databases/gwas/summary_statistics/GCST90200001-GCST90201000/GCST90200643/GCST90200643_buildGRCh38.tsv.gz
X-24728 levels	8160 European	http://ftp.ebi.ac.uk/pub/databases/gwas/summary_statistics/GCST90200001-GCST90201000/GCST90200644/GCST90200644_buildGRCh38.tsv.gz
X-24565 levels	4364 European	http://ftp.ebi.ac.uk/pub/databases/gwas/summary_statistics/GCST90200001-GCST90201000/GCST90200645/GCST90200645_buildGRCh38.tsv.gz
X-24801 levels	8059 European	http://ftp.ebi.ac.uk/pub/databases/gwas/summary_statistics/GCST90200001-GCST90201000/GCST90200646/GCST90200646_buildGRCh38.tsv.gz
X-24736 levels	4846 European	http://ftp.ebi.ac.uk/pub/databases/gwas/summary_statistics/GCST90200001-GCST90201000/GCST90200647/GCST90200647_buildGRCh38.tsv.gz
X-24585 levels	8241 European	http://ftp.ebi.ac.uk/pub/databases/gwas/summary_statistics/GCST90200001-GCST90201000/GCST90200648/GCST90200648_buildGRCh38.tsv.gz
X-24588 levels	8239 European	http://ftp.ebi.ac.uk/pub/databases/gwas/summary_statistics/GCST90200001-GCST90201000/GCST90200649/GCST90200649_buildGRCh38.tsv.gz
X-25109 levels	7477 European	http://ftp.ebi.ac.uk/pub/databases/gwas/summary_statistics/GCST90200001-GCST90201000/GCST90200650/GCST90200650_buildGRCh38.tsv.gz
X-24947 levels	8002 European	http://ftp.ebi.ac.uk/pub/databases/gwas/summary_statistics/GCST90200001-GCST90201000/GCST90200651/GCST90200651_buildGRCh38.tsv.gz
X-24949 levels	7174 European	http://ftp.ebi.ac.uk/pub/databases/gwas/summary_statistics/GCST90200001-GCST90201000/GCST90200652/GCST90200652_buildGRCh38.tsv.gz
X-24812 levels	7878 European	http://ftp.ebi.ac.uk/pub/databases/gwas/summary_statistics/GCST90200001-GCST90201000/GCST90200653/GCST90200653_buildGRCh38.tsv.gz
X-25217 levels	4098 European	http://ftp.ebi.ac.uk/pub/databases/gwas/summary_statistics/GCST90200001-GCST90201000/GCST90200654/GCST90200654_buildGRCh38.tsv.gz
X-25828 levels	8156 European	http://ftp.ebi.ac.uk/pub/databases/gwas/summary_statistics/GCST90200001-GCST90201000/GCST90200655/GCST90200655_buildGRCh38.tsv.gz
X-25371 levels	8205 European	http://ftp.ebi.ac.uk/pub/databases/gwas/summary_statistics/GCST90200001-GCST90201000/GCST90200656/GCST90200656_buildGRCh38.tsv.gz
X-25419 levels	7994 European	http://ftp.ebi.ac.uk/pub/databases/gwas/summary_statistics/GCST90200001-GCST90201000/GCST90200657/GCST90200657_buildGRCh38.tsv.gz
X-25265 levels	7916 European	http://ftp.ebi.ac.uk/pub/databases/gwas/summary_statistics/GCST90200001-GCST90201000/GCST90200658/GCST90200658_buildGRCh38.tsv.gz
X-25172 levels	8117 European	http://ftp.ebi.ac.uk/pub/databases/gwas/summary_statistics/GCST90200001-GCST90201000/GCST90200659/GCST90200659_buildGRCh38.tsv.gz
X-25957 levels	7335 European	http://ftp.ebi.ac.uk/pub/databases/gwas/summary_statistics/GCST90200001-GCST90201000/GCST90200660/GCST90200660_buildGRCh38.tsv.gz
X-25422 levels	8210 European	http://ftp.ebi.ac.uk/pub/databases/gwas/summary_statistics/GCST90200001-GCST90201000/GCST90200661/GCST90200661_buildGRCh38.tsv.gz
X-25790 levels	8221 European	http://ftp.ebi.ac.uk/pub/databases/gwas/summary_statistics/GCST90200001-GCST90201000/GCST90200662/GCST90200662_buildGRCh38.tsv.gz
X-25420 levels	8271 European	http://ftp.ebi.ac.uk/pub/databases/gwas/summary_statistics/GCST90200001-GCST90201000/GCST90200663/GCST90200663_buildGRCh38.tsv.gz
X-25810 levels	8167 European	http://ftp.ebi.ac.uk/pub/databases/gwas/summary_statistics/GCST90200001-GCST90201000/GCST90200664/GCST90200664_buildGRCh38.tsv.gz
X-25433 levels	6516 European	http://ftp.ebi.ac.uk/pub/databases/gwas/summary_statistics/GCST90200001-GCST90201000/GCST90200665/GCST90200665_buildGRCh38.tsv.gz
X-25343 levels	8195 European	http://ftp.ebi.ac.uk/pub/databases/gwas/summary_statistics/GCST90200001-GCST90201000/GCST90200666/GCST90200666_buildGRCh38.tsv.gz
X-25271 levels	7906 European	http://ftp.ebi.ac.uk/pub/databases/gwas/summary_statistics/GCST90200001-GCST90201000/GCST90200667/GCST90200667_buildGRCh38.tsv.gz
X-25520 levels	7997 European	http://ftp.ebi.ac.uk/pub/databases/gwas/summary_statistics/GCST90200001-GCST90201000/GCST90200668/GCST90200668_buildGRCh38.tsv.gz
X-25519 levels	8080 European	http://ftp.ebi.ac.uk/pub/databases/gwas/summary_statistics/GCST90200001-GCST90201000/GCST90200669/GCST90200669_buildGRCh38.tsv.gz
X-26111 levels	8002 European	http://ftp.ebi.ac.uk/pub/databases/gwas/summary_statistics/GCST90200001-GCST90201000/GCST90200670/GCST90200670_buildGRCh38.tsv.gz
X-26109 levels	6992 European	http://ftp.ebi.ac.uk/pub/databases/gwas/summary_statistics/GCST90200001-GCST90201000/GCST90200671/GCST90200671_buildGRCh38.tsv.gz
X-26054 levels	8046 European	http://ftp.ebi.ac.uk/pub/databases/gwas/summary_statistics/GCST90200001-GCST90201000/GCST90200672/GCST90200672_buildGRCh38.tsv.gz
Carnitine C4 levels	8111 European	http://ftp.ebi.ac.uk/pub/databases/gwas/summary_statistics/GCST90200001-GCST90201000/GCST90200673/GCST90200673_buildGRCh38.tsv.gz
Androsterone sulfate levels	8182 European	http://ftp.ebi.ac.uk/pub/databases/gwas/summary_statistics/GCST90200001-GCST90201000/GCST90200674/GCST90200674_buildGRCh38.tsv.gz
N-acetyltyrosine levels	7841 European	http://ftp.ebi.ac.uk/pub/databases/gwas/summary_statistics/GCST90200001-GCST90201000/GCST90200675/GCST90200675_buildGRCh38.tsv.gz
N-acetyl-L-glutamine levels	8181 European	http://ftp.ebi.ac.uk/pub/databases/gwas/summary_statistics/GCST90200001-GCST90201000/GCST90200676/GCST90200676_buildGRCh38.tsv.gz
N-acetylphenylalanine levels	8228 European	http://ftp.ebi.ac.uk/pub/databases/gwas/summary_statistics/GCST90200001-GCST90201000/GCST90200677/GCST90200677_buildGRCh38.tsv.gz
N-acetylasparagine levels	7935 European	http://ftp.ebi.ac.uk/pub/databases/gwas/summary_statistics/GCST90200001-GCST90201000/GCST90200678/GCST90200678_buildGRCh38.tsv.gz
N-acetylarginine levels	8271 European	http://ftp.ebi.ac.uk/pub/databases/gwas/summary_statistics/GCST90200001-GCST90201000/GCST90200679/GCST90200679_buildGRCh38.tsv.gz
5-acetylamino-6-formylamino-3-methyluracil levels	7599 European	http://ftp.ebi.ac.uk/pub/databases/gwas/summary_statistics/GCST90200001-GCST90201000/GCST90200680/GCST90200680_buildGRCh38.tsv.gz
Orotidine levels	8017 European	http://ftp.ebi.ac.uk/pub/databases/gwas/summary_statistics/GCST90200001-GCST90201000/GCST90200681/GCST90200681_buildGRCh38.tsv.gz
3-methylcytidine levels	8117 European	http://ftp.ebi.ac.uk/pub/databases/gwas/summary_statistics/GCST90200001-GCST90201000/GCST90200682/GCST90200682_buildGRCh38.tsv.gz
N-acetylcitrulline levels	7324 European	http://ftp.ebi.ac.uk/pub/databases/gwas/summary_statistics/GCST90200001-GCST90201000/GCST90200683/GCST90200683_buildGRCh38.tsv.gz
N-acetyl-aspartyl-glutamate (naag) levels	7705 European	http://ftp.ebi.ac.uk/pub/databases/gwas/summary_statistics/GCST90200001-GCST90201000/GCST90200684/GCST90200684_buildGRCh38.tsv.gz
1-stearoyl-2-arachidonoyl-gpc (18:0/20:4) levels	8253 European	http://ftp.ebi.ac.uk/pub/databases/gwas/summary_statistics/GCST90200001-GCST90201000/GCST90200685/GCST90200685_buildGRCh38.tsv.gz
Bilirubin (E,E) levels	8263 European	http://ftp.ebi.ac.uk/pub/databases/gwas/summary_statistics/GCST90200001-GCST90201000/GCST90200686/GCST90200686_buildGRCh38.tsv.gz
Bilirubin (E,Z or Z,E) levels	8238 European	http://ftp.ebi.ac.uk/pub/databases/gwas/summary_statistics/GCST90200001-GCST90201000/GCST90200687/GCST90200687_buildGRCh38.tsv.gz
Androsterone glucuronide levels	7980 European	http://ftp.ebi.ac.uk/pub/databases/gwas/summary_statistics/GCST90200001-GCST90201000/GCST90200688/GCST90200688_buildGRCh38.tsv.gz
N6-methyllysine levels	8299 European	http://ftp.ebi.ac.uk/pub/databases/gwas/summary_statistics/GCST90200001-GCST90201000/GCST90200689/GCST90200689_buildGRCh38.tsv.gz
N-acetyl-1-methylhistidine levels	7588 European	http://ftp.ebi.ac.uk/pub/databases/gwas/summary_statistics/GCST90200001-GCST90201000/GCST90200690/GCST90200690_buildGRCh38.tsv.gz
N-delta-acetylornithine levels	8259 European	http://ftp.ebi.ac.uk/pub/databases/gwas/summary_statistics/GCST90200001-GCST90201000/GCST90200691/GCST90200691_buildGRCh38.tsv.gz
1-palmitoyl-2-arachidonoyl-gpc (16:0/20:4n6) levels	8238 European	http://ftp.ebi.ac.uk/pub/databases/gwas/summary_statistics/GCST90200001-GCST90201000/GCST90200692/GCST90200692_buildGRCh38.tsv.gz
Glycochenodeoxycholate glucuronide (1) levels	8236 European	http://ftp.ebi.ac.uk/pub/databases/gwas/summary_statistics/GCST90200001-GCST90201000/GCST90200693/GCST90200693_buildGRCh38.tsv.gz
2'-o-methylcytidine levels	8122 European	http://ftp.ebi.ac.uk/pub/databases/gwas/summary_statistics/GCST90200001-GCST90201000/GCST90200694/GCST90200694_buildGRCh38.tsv.gz
2'-o-methyluridine levels	7582 European	http://ftp.ebi.ac.uk/pub/databases/gwas/summary_statistics/GCST90200001-GCST90201000/GCST90200695/GCST90200695_buildGRCh38.tsv.gz
N6,N6-dimethyllysine levels	8265 European	http://ftp.ebi.ac.uk/pub/databases/gwas/summary_statistics/GCST90200001-GCST90201000/GCST90200696/GCST90200696_buildGRCh38.tsv.gz
N2-acetyl,N6,N6-dimethyllysine levels	7891 European	http://ftp.ebi.ac.uk/pub/databases/gwas/summary_statistics/GCST90200001-GCST90201000/GCST90200697/GCST90200697_buildGRCh38.tsv.gz
N2-acetyl,N6-methyllysine levels	8069 European	http://ftp.ebi.ac.uk/pub/databases/gwas/summary_statistics/GCST90200001-GCST90201000/GCST90200698/GCST90200698_buildGRCh38.tsv.gz
Deoxycholic acid glucuronide levels	8060 European	http://ftp.ebi.ac.uk/pub/databases/gwas/summary_statistics/GCST90200001-GCST90201000/GCST90200699/GCST90200699_buildGRCh38.tsv.gz
Decadienedioic acid (C10:2-DC) levels	8131 European	http://ftp.ebi.ac.uk/pub/databases/gwas/summary_statistics/GCST90200001-GCST90201000/GCST90200700/GCST90200700_buildGRCh38.tsv.gz
Bilirubin degradation product, C17H18N2O4 (1) levels	8254 European	http://ftp.ebi.ac.uk/pub/databases/gwas/summary_statistics/GCST90200001-GCST90201000/GCST90200701/GCST90200701_buildGRCh38.tsv.gz
Bilirubin degradation product, C17H18N2O4 (2) levels	8255 European	http://ftp.ebi.ac.uk/pub/databases/gwas/summary_statistics/GCST90200001-GCST90201000/GCST90200702/GCST90200702_buildGRCh38.tsv.gz
Bilirubin degradation product, C17H18N2O4 (3) levels	8253 European	http://ftp.ebi.ac.uk/pub/databases/gwas/summary_statistics/GCST90200001-GCST90201000/GCST90200703/GCST90200703_buildGRCh38.tsv.gz
Bilirubin (z,z) levels	8261 European	http://ftp.ebi.ac.uk/pub/databases/gwas/summary_statistics/GCST90200001-GCST90201000/GCST90200704/GCST90200704_buildGRCh38.tsv.gz
Ethylmalonate levels	8172 European	http://ftp.ebi.ac.uk/pub/databases/gwas/summary_statistics/GCST90200001-GCST90201000/GCST90200705/GCST90200705_buildGRCh38.tsv.gz
Biliverdin levels	8262 European	http://ftp.ebi.ac.uk/pub/databases/gwas/summary_statistics/GCST90200001-GCST90201000/GCST90200706/GCST90200706_buildGRCh38.tsv.gz
Glycine levels	8262 European	http://ftp.ebi.ac.uk/pub/databases/gwas/summary_statistics/GCST90200001-GCST90201000/GCST90200707/GCST90200707_buildGRCh38.tsv.gz
X-12112 levels	8211 European	http://ftp.ebi.ac.uk/pub/databases/gwas/summary_statistics/GCST90200001-GCST90201000/GCST90200708/GCST90200708_buildGRCh38.tsv.gz
X-12798 levels	8186 European	http://ftp.ebi.ac.uk/pub/databases/gwas/summary_statistics/GCST90200001-GCST90201000/GCST90200709/GCST90200709_buildGRCh38.tsv.gz
X-13431 levels	8161 European	http://ftp.ebi.ac.uk/pub/databases/gwas/summary_statistics/GCST90200001-GCST90201000/GCST90200710/GCST90200710_buildGRCh38.tsv.gz
X-19141 levels	8244 European	http://ftp.ebi.ac.uk/pub/databases/gwas/summary_statistics/GCST90200001-GCST90201000/GCST90200711/GCST90200711_buildGRCh38.tsv.gz
Spermidine to 5-methylthioadenosine (MTA) ratio	7320 European	http://ftp.ebi.ac.uk/pub/databases/gwas/summary_statistics/GCST90200001-GCST90201000/GCST90200712/GCST90200712_buildGRCh38.tsv.gz
Spermidine to ornithine ratio	7309 European	http://ftp.ebi.ac.uk/pub/databases/gwas/summary_statistics/GCST90200001-GCST90201000/GCST90200713/GCST90200713_buildGRCh38.tsv.gz
Alpha-ketoglutarate to alpha-ketobutyrate ratio	8216 European	http://ftp.ebi.ac.uk/pub/databases/gwas/summary_statistics/GCST90200001-GCST90201000/GCST90200714/GCST90200714_buildGRCh38.tsv.gz
Alpha-ketoglutarate to glutamate ratio	8274 European	http://ftp.ebi.ac.uk/pub/databases/gwas/summary_statistics/GCST90200001-GCST90201000/GCST90200715/GCST90200715_buildGRCh38.tsv.gz
Adenosine 5'-diphosphate (ADP) to phosphoethanolamine ratio	4579 European	http://ftp.ebi.ac.uk/pub/databases/gwas/summary_statistics/GCST90200001-GCST90201000/GCST90200716/GCST90200716_buildGRCh38.tsv.gz
3-phosphoglycerate to adenosine 5'-diphosphate (ADP) ratio	4530 European	http://ftp.ebi.ac.uk/pub/databases/gwas/summary_statistics/GCST90200001-GCST90201000/GCST90200717/GCST90200717_buildGRCh38.tsv.gz
Alpha-ketoglutarate to succinate ratio	8260 European	http://ftp.ebi.ac.uk/pub/databases/gwas/summary_statistics/GCST90200001-GCST90201000/GCST90200718/GCST90200718_buildGRCh38.tsv.gz
Adenosine 3',5'-cyclic monophosphate (cAMP) to adenosine 5'-monophosphate (AMP) ratio	6726 European	http://ftp.ebi.ac.uk/pub/databases/gwas/summary_statistics/GCST90200001-GCST90201000/GCST90200719/GCST90200719_buildGRCh38.tsv.gz
Adenosine 5'-diphosphate (ADP) to pantothenate ratio	4561 European	http://ftp.ebi.ac.uk/pub/databases/gwas/summary_statistics/GCST90200001-GCST90201000/GCST90200720/GCST90200720_buildGRCh38.tsv.gz
Adenosine 5'-diphosphate (ADP) to phosphate ratio	4559 European	http://ftp.ebi.ac.uk/pub/databases/gwas/summary_statistics/GCST90200001-GCST90201000/GCST90200721/GCST90200721_buildGRCh38.tsv.gz
S-adenosylhomocysteine (SAH) to leucine ratio	6122 European	http://ftp.ebi.ac.uk/pub/databases/gwas/summary_statistics/GCST90200001-GCST90201000/GCST90200722/GCST90200722_buildGRCh38.tsv.gz
S-adenosylhomocysteine (SAH) to 5-methyluridine (ribothymidine) ratio	6078 European	http://ftp.ebi.ac.uk/pub/databases/gwas/summary_statistics/GCST90200001-GCST90201000/GCST90200723/GCST90200723_buildGRCh38.tsv.gz
Cholate to taurocholate ratio	7328 European	http://ftp.ebi.ac.uk/pub/databases/gwas/summary_statistics/GCST90200001-GCST90201000/GCST90200724/GCST90200724_buildGRCh38.tsv.gz
Adenosine 5'-diphosphate (ADP) to creatine ratio	4561 European	http://ftp.ebi.ac.uk/pub/databases/gwas/summary_statistics/GCST90200001-GCST90201000/GCST90200725/GCST90200725_buildGRCh38.tsv.gz
N-acetylputrescine to (N(1) + N(8))-acetylspermidine ratio	8144 European	http://ftp.ebi.ac.uk/pub/databases/gwas/summary_statistics/GCST90200001-GCST90201000/GCST90200726/GCST90200726_buildGRCh38.tsv.gz
Adenosine 3',5'-cyclic monophosphate (cAMP) to taurocholate ratio	6329 European	http://ftp.ebi.ac.uk/pub/databases/gwas/summary_statistics/GCST90200001-GCST90201000/GCST90200727/GCST90200727_buildGRCh38.tsv.gz
Adenosine 5'-diphosphate (ADP) to Adenosine 5'-monophosphate (AMP) ratio	4573 European	http://ftp.ebi.ac.uk/pub/databases/gwas/summary_statistics/GCST90200001-GCST90201000/GCST90200728/GCST90200728_buildGRCh38.tsv.gz
3-phosphoglycerate to phosphate ratio	8153 European	http://ftp.ebi.ac.uk/pub/databases/gwas/summary_statistics/GCST90200001-GCST90201000/GCST90200729/GCST90200729_buildGRCh38.tsv.gz
Adenosine 5'-diphosphate (ADP) to fructose ratio	4571 European	http://ftp.ebi.ac.uk/pub/databases/gwas/summary_statistics/GCST90200001-GCST90201000/GCST90200730/GCST90200730_buildGRCh38.tsv.gz
Adenosine 5'-diphosphate (ADP) to mannose ratio	4587 European	http://ftp.ebi.ac.uk/pub/databases/gwas/summary_statistics/GCST90200001-GCST90201000/GCST90200731/GCST90200731_buildGRCh38.tsv.gz
Adenosine 5'-diphosphate (ADP) to tyrosine ratio	4560 European	http://ftp.ebi.ac.uk/pub/databases/gwas/summary_statistics/GCST90200001-GCST90201000/GCST90200732/GCST90200732_buildGRCh38.tsv.gz
Adenosine 5'-diphosphate (ADP) to N-acetylglucosamine to N-acetylgalactosamine ratio	4392 European	http://ftp.ebi.ac.uk/pub/databases/gwas/summary_statistics/GCST90200001-GCST90201000/GCST90200733/GCST90200733_buildGRCh38.tsv.gz
Adenosine 5'-monophosphate (AMP) to palmitate (16:0) ratio	8227 European	http://ftp.ebi.ac.uk/pub/databases/gwas/summary_statistics/GCST90200001-GCST90201000/GCST90200734/GCST90200734_buildGRCh38.tsv.gz
Arginine to ornithine ratio	8250 European	http://ftp.ebi.ac.uk/pub/databases/gwas/summary_statistics/GCST90200001-GCST90201000/GCST90200735/GCST90200735_buildGRCh38.tsv.gz
Adenosine 5'-diphosphate (ADP) to arginine ratio	4568 European	http://ftp.ebi.ac.uk/pub/databases/gwas/summary_statistics/GCST90200001-GCST90201000/GCST90200736/GCST90200736_buildGRCh38.tsv.gz
Adenosine 5'-diphosphate (ADP) to 2'-deoxyuridine ratio	4391 European	http://ftp.ebi.ac.uk/pub/databases/gwas/summary_statistics/GCST90200001-GCST90201000/GCST90200737/GCST90200737_buildGRCh38.tsv.gz
Adenosine 5'-monophosphate (AMP) to inosine 5'-monophosphate (IMP) ratio	4601 European	http://ftp.ebi.ac.uk/pub/databases/gwas/summary_statistics/GCST90200001-GCST90201000/GCST90200738/GCST90200738_buildGRCh38.tsv.gz
Adenosine 5'-monophosphate (AMP) to proline ratio	8190 European	http://ftp.ebi.ac.uk/pub/databases/gwas/summary_statistics/GCST90200001-GCST90201000/GCST90200739/GCST90200739_buildGRCh38.tsv.gz
Arachidonate (20:4n6) to oleate to vaccenate (18:1) ratio	8171 European	http://ftp.ebi.ac.uk/pub/databases/gwas/summary_statistics/GCST90200001-GCST90201000/GCST90200740/GCST90200740_buildGRCh38.tsv.gz
Adenosine 5'-monophosphate (AMP) to alanine ratio	8172 European	http://ftp.ebi.ac.uk/pub/databases/gwas/summary_statistics/GCST90200001-GCST90201000/GCST90200741/GCST90200741_buildGRCh38.tsv.gz
Aspartate to citrate ratio	8191 European	http://ftp.ebi.ac.uk/pub/databases/gwas/summary_statistics/GCST90200001-GCST90201000/GCST90200742/GCST90200742_buildGRCh38.tsv.gz
Arginine to citrulline ratio	8192 European	http://ftp.ebi.ac.uk/pub/databases/gwas/summary_statistics/GCST90200001-GCST90201000/GCST90200743/GCST90200743_buildGRCh38.tsv.gz
Arginine to glutamate ratio	8194 European	http://ftp.ebi.ac.uk/pub/databases/gwas/summary_statistics/GCST90200001-GCST90201000/GCST90200744/GCST90200744_buildGRCh38.tsv.gz
Adenosine 5'-monophosphate (AMP) to phenylalanine ratio	8189 European	http://ftp.ebi.ac.uk/pub/databases/gwas/summary_statistics/GCST90200001-GCST90201000/GCST90200745/GCST90200745_buildGRCh38.tsv.gz
Adenosine 5'-diphosphate (ADP) to gluconate ratio	4540 European	http://ftp.ebi.ac.uk/pub/databases/gwas/summary_statistics/GCST90200001-GCST90201000/GCST90200746/GCST90200746_buildGRCh38.tsv.gz
Adenosine 5'-monophosphate (AMP) to phosphate ratio	8184 European	http://ftp.ebi.ac.uk/pub/databases/gwas/summary_statistics/GCST90200001-GCST90201000/GCST90200747/GCST90200747_buildGRCh38.tsv.gz
Aspartate to glutamate ratio	8190 European	http://ftp.ebi.ac.uk/pub/databases/gwas/summary_statistics/GCST90200001-GCST90201000/GCST90200748/GCST90200748_buildGRCh38.tsv.gz
Arachidonate (20:4n6) to pyruvate ratio	8200 European	http://ftp.ebi.ac.uk/pub/databases/gwas/summary_statistics/GCST90200001-GCST90201000/GCST90200749/GCST90200749_buildGRCh38.tsv.gz
Aspartate to asparagine ratio	8195 European	http://ftp.ebi.ac.uk/pub/databases/gwas/summary_statistics/GCST90200001-GCST90201000/GCST90200750/GCST90200750_buildGRCh38.tsv.gz
Cortisone to cortisol ratio	8173 European	http://ftp.ebi.ac.uk/pub/databases/gwas/summary_statistics/GCST90200001-GCST90201000/GCST90200751/GCST90200751_buildGRCh38.tsv.gz
Succinate to acetoacetate ratio	6829 European	http://ftp.ebi.ac.uk/pub/databases/gwas/summary_statistics/GCST90200001-GCST90201000/GCST90200752/GCST90200752_buildGRCh38.tsv.gz
Aspartate to citrulline ratio	8139 European	http://ftp.ebi.ac.uk/pub/databases/gwas/summary_statistics/GCST90200001-GCST90201000/GCST90200753/GCST90200753_buildGRCh38.tsv.gz
Sphingosine to phosphate ratio	8017 European	http://ftp.ebi.ac.uk/pub/databases/gwas/summary_statistics/GCST90200001-GCST90201000/GCST90200754/GCST90200754_buildGRCh38.tsv.gz
Inosine 5'-monophosphate (IMP) to phosphate ratio	4605 European	http://ftp.ebi.ac.uk/pub/databases/gwas/summary_statistics/GCST90200001-GCST90201000/GCST90200755/GCST90200755_buildGRCh38.tsv.gz
Glycine to pyridoxal ratio	8173 European	http://ftp.ebi.ac.uk/pub/databases/gwas/summary_statistics/GCST90200001-GCST90201000/GCST90200756/GCST90200756_buildGRCh38.tsv.gz
Glycine to alanine ratio	8167 European	http://ftp.ebi.ac.uk/pub/databases/gwas/summary_statistics/GCST90200001-GCST90201000/GCST90200757/GCST90200757_buildGRCh38.tsv.gz
Glycine to serine ratio	8206 European	http://ftp.ebi.ac.uk/pub/databases/gwas/summary_statistics/GCST90200001-GCST90201000/GCST90200758/GCST90200758_buildGRCh38.tsv.gz
Histidine to trans-urocanate ratio	8109 European	http://ftp.ebi.ac.uk/pub/databases/gwas/summary_statistics/GCST90200001-GCST90201000/GCST90200759/GCST90200759_buildGRCh38.tsv.gz
Methionine to methionine sulfoxide ratio	8214 European	http://ftp.ebi.ac.uk/pub/databases/gwas/summary_statistics/GCST90200001-GCST90201000/GCST90200760/GCST90200760_buildGRCh38.tsv.gz
Citrulline to dimethylarginine (SDMA + ADMA) ratio	8243 European	http://ftp.ebi.ac.uk/pub/databases/gwas/summary_statistics/GCST90200001-GCST90201000/GCST90200761/GCST90200761_buildGRCh38.tsv.gz
Palmitate (16:0) to myristate (14:0) ratio	8215 European	http://ftp.ebi.ac.uk/pub/databases/gwas/summary_statistics/GCST90200001-GCST90201000/GCST90200762/GCST90200762_buildGRCh38.tsv.gz
Phosphate to N-acetylneuraminate ratio	8256 European	http://ftp.ebi.ac.uk/pub/databases/gwas/summary_statistics/GCST90200001-GCST90201000/GCST90200763/GCST90200763_buildGRCh38.tsv.gz
Phosphate to uridine ratio	8186 European	http://ftp.ebi.ac.uk/pub/databases/gwas/summary_statistics/GCST90200001-GCST90201000/GCST90200764/GCST90200764_buildGRCh38.tsv.gz
Phosphate to alanine ratio	8230 European	http://ftp.ebi.ac.uk/pub/databases/gwas/summary_statistics/GCST90200001-GCST90201000/GCST90200765/GCST90200765_buildGRCh38.tsv.gz
Phosphate to phosphoethanolamine ratio	8205 European	http://ftp.ebi.ac.uk/pub/databases/gwas/summary_statistics/GCST90200001-GCST90201000/GCST90200766/GCST90200766_buildGRCh38.tsv.gz
Phosphate to glucose ratio	8232 European	http://ftp.ebi.ac.uk/pub/databases/gwas/summary_statistics/GCST90200001-GCST90201000/GCST90200767/GCST90200767_buildGRCh38.tsv.gz
Phosphate to 2'-deoxyuridine ratio	7846 European	http://ftp.ebi.ac.uk/pub/databases/gwas/summary_statistics/GCST90200001-GCST90201000/GCST90200768/GCST90200768_buildGRCh38.tsv.gz
Phosphate to mannose ratio	8206 European	http://ftp.ebi.ac.uk/pub/databases/gwas/summary_statistics/GCST90200001-GCST90201000/GCST90200769/GCST90200769_buildGRCh38.tsv.gz
Phenylalanine to tyrosine ratio	8205 European	http://ftp.ebi.ac.uk/pub/databases/gwas/summary_statistics/GCST90200001-GCST90201000/GCST90200770/GCST90200770_buildGRCh38.tsv.gz
Phosphate to fructose ratio	8209 European	http://ftp.ebi.ac.uk/pub/databases/gwas/summary_statistics/GCST90200001-GCST90201000/GCST90200771/GCST90200771_buildGRCh38.tsv.gz
Phosphate to citrate ratio	8238 European	http://ftp.ebi.ac.uk/pub/databases/gwas/summary_statistics/GCST90200001-GCST90201000/GCST90200772/GCST90200772_buildGRCh38.tsv.gz
Serine to alpha-tocopherol ratio	8197 European	http://ftp.ebi.ac.uk/pub/databases/gwas/summary_statistics/GCST90200001-GCST90201000/GCST90200773/GCST90200773_buildGRCh38.tsv.gz
Uridine to pseudouridine ratio	8254 European	http://ftp.ebi.ac.uk/pub/databases/gwas/summary_statistics/GCST90200001-GCST90201000/GCST90200774/GCST90200774_buildGRCh38.tsv.gz
Serine to pyruvate ratio	8235 European	http://ftp.ebi.ac.uk/pub/databases/gwas/summary_statistics/GCST90200001-GCST90201000/GCST90200775/GCST90200775_buildGRCh38.tsv.gz
Glutamate to glutamine ratio	8228 European	http://ftp.ebi.ac.uk/pub/databases/gwas/summary_statistics/GCST90200001-GCST90201000/GCST90200776/GCST90200776_buildGRCh38.tsv.gz
Uridine to cytidine ratio	7705 European	http://ftp.ebi.ac.uk/pub/databases/gwas/summary_statistics/GCST90200001-GCST90201000/GCST90200777/GCST90200777_buildGRCh38.tsv.gz
Pyruvate to 3-methyl-2-oxobutyrate ratio	8193 European	http://ftp.ebi.ac.uk/pub/databases/gwas/summary_statistics/GCST90200001-GCST90201000/GCST90200778/GCST90200778_buildGRCh38.tsv.gz
Pyruvate to N-acetylneuraminate ratio	8194 European	http://ftp.ebi.ac.uk/pub/databases/gwas/summary_statistics/GCST90200001-GCST90201000/GCST90200779/GCST90200779_buildGRCh38.tsv.gz
Alanine to pyruvate ratio	8250 European	http://ftp.ebi.ac.uk/pub/databases/gwas/summary_statistics/GCST90200001-GCST90201000/GCST90200780/GCST90200780_buildGRCh38.tsv.gz
Glucose to maltose ratio	6308 European	http://ftp.ebi.ac.uk/pub/databases/gwas/summary_statistics/GCST90200001-GCST90201000/GCST90200781/GCST90200781_buildGRCh38.tsv.gz
Mannose to trans-4-hydroxyproline ratio	8194 European	http://ftp.ebi.ac.uk/pub/databases/gwas/summary_statistics/GCST90200001-GCST90201000/GCST90200782/GCST90200782_buildGRCh38.tsv.gz
Mannose to S-methylcysteine ratio	8182 European	http://ftp.ebi.ac.uk/pub/databases/gwas/summary_statistics/GCST90200001-GCST90201000/GCST90200783/GCST90200783_buildGRCh38.tsv.gz
Glutamate to cysteine ratio	8199 European	http://ftp.ebi.ac.uk/pub/databases/gwas/summary_statistics/GCST90200001-GCST90201000/GCST90200784/GCST90200784_buildGRCh38.tsv.gz
Cysteine to 5-oxoproline ratio	8203 European	http://ftp.ebi.ac.uk/pub/databases/gwas/summary_statistics/GCST90200001-GCST90201000/GCST90200785/GCST90200785_buildGRCh38.tsv.gz
Cysteine to alanine ratio	8220 European	http://ftp.ebi.ac.uk/pub/databases/gwas/summary_statistics/GCST90200001-GCST90201000/GCST90200786/GCST90200786_buildGRCh38.tsv.gz
Glutamine to asparagine ratio	8251 European	http://ftp.ebi.ac.uk/pub/databases/gwas/summary_statistics/GCST90200001-GCST90201000/GCST90200787/GCST90200787_buildGRCh38.tsv.gz
5-oxoproline to citrate ratio	8256 European	http://ftp.ebi.ac.uk/pub/databases/gwas/summary_statistics/GCST90200001-GCST90201000/GCST90200788/GCST90200788_buildGRCh38.tsv.gz
Alpha-tocopherol to sulfate ratio	8201 European	http://ftp.ebi.ac.uk/pub/databases/gwas/summary_statistics/GCST90200001-GCST90201000/GCST90200789/GCST90200789_buildGRCh38.tsv.gz
Thyroxine to taurocholate ratio	7615 European	http://ftp.ebi.ac.uk/pub/databases/gwas/summary_statistics/GCST90200001-GCST90201000/GCST90200790/GCST90200790_buildGRCh38.tsv.gz
Creatine to carnitine ratio	8235 European	http://ftp.ebi.ac.uk/pub/databases/gwas/summary_statistics/GCST90200001-GCST90201000/GCST90200791/GCST90200791_buildGRCh38.tsv.gz
Carnitine to palmitoylcarnitine (C16) ratio	8146 European	http://ftp.ebi.ac.uk/pub/databases/gwas/summary_statistics/GCST90200001-GCST90201000/GCST90200792/GCST90200792_buildGRCh38.tsv.gz
Glycolithocholate to glycolithocholate sulfate ratio	7043 European	http://ftp.ebi.ac.uk/pub/databases/gwas/summary_statistics/GCST90200001-GCST90201000/GCST90200793/GCST90200793_buildGRCh38.tsv.gz
Oleoyl-linoleoyl-glycerol (18:1 to 18:2) [2] to linoleoyl-arachidonoyl-glycerol (18:2 to 20:4) [1] ratio	7620 European	http://ftp.ebi.ac.uk/pub/databases/gwas/summary_statistics/GCST90200001-GCST90201000/GCST90200794/GCST90200794_buildGRCh38.tsv.gz
Oleoyl-linoleoyl-glycerol (18:1 to 18:2) [2] to linoleoyl-arachidonoyl-glycerol (18:2 to 20:4) [2] ratio	7615 European	http://ftp.ebi.ac.uk/pub/databases/gwas/summary_statistics/GCST90200001-GCST90201000/GCST90200795/GCST90200795_buildGRCh38.tsv.gz
Spermidine to (N(1) + N(8))-acetylspermidine ratio	7287 European	http://ftp.ebi.ac.uk/pub/databases/gwas/summary_statistics/GCST90200001-GCST90201000/GCST90200796/GCST90200796_buildGRCh38.tsv.gz
Spermidine to N-acetylputrescine ratio	7299 European	http://ftp.ebi.ac.uk/pub/databases/gwas/summary_statistics/GCST90200001-GCST90201000/GCST90200797/GCST90200797_buildGRCh38.tsv.gz
Dopamine 4-sulfate to dopamine 3-O-sulfate ratio	6840 European	http://ftp.ebi.ac.uk/pub/databases/gwas/summary_statistics/GCST90200001-GCST90201000/GCST90200798/GCST90200798_buildGRCh38.tsv.gz
Spermidine to adenosine 5'-diphosphate (ADP) ratio	4195 European	http://ftp.ebi.ac.uk/pub/databases/gwas/summary_statistics/GCST90200001-GCST90201000/GCST90200799/GCST90200799_buildGRCh38.tsv.gz
Spermidine to histidine ratio	7297 European	http://ftp.ebi.ac.uk/pub/databases/gwas/summary_statistics/GCST90200001-GCST90201000/GCST90200800/GCST90200800_buildGRCh38.tsv.gz
5-methylthioadenosine (MTA) to phosphate ratio	8261 European	http://ftp.ebi.ac.uk/pub/databases/gwas/summary_statistics/GCST90200001-GCST90201000/GCST90200801/GCST90200801_buildGRCh38.tsv.gz
Histidine to pyruvate ratio	8241 European	http://ftp.ebi.ac.uk/pub/databases/gwas/summary_statistics/GCST90200001-GCST90201000/GCST90200802/GCST90200802_buildGRCh38.tsv.gz
Spermidine to phosphate ratio	7382 European	http://ftp.ebi.ac.uk/pub/databases/gwas/summary_statistics/GCST90200001-GCST90201000/GCST90200803/GCST90200803_buildGRCh38.tsv.gz
Spermidine to pyruvate ratio	7296 European	http://ftp.ebi.ac.uk/pub/databases/gwas/summary_statistics/GCST90200001-GCST90201000/GCST90200804/GCST90200804_buildGRCh38.tsv.gz
Spermidine to carnitine ratio	7338 European	http://ftp.ebi.ac.uk/pub/databases/gwas/summary_statistics/GCST90200001-GCST90201000/GCST90200805/GCST90200805_buildGRCh38.tsv.gz
Spermidine to ergothioneine ratio	7291 European	http://ftp.ebi.ac.uk/pub/databases/gwas/summary_statistics/GCST90200001-GCST90201000/GCST90200806/GCST90200806_buildGRCh38.tsv.gz
Carnitine to ergothioneine ratio	8110 European	http://ftp.ebi.ac.uk/pub/databases/gwas/summary_statistics/GCST90200001-GCST90201000/GCST90200807/GCST90200807_buildGRCh38.tsv.gz
Spermidine to choline ratio	7295 European	http://ftp.ebi.ac.uk/pub/databases/gwas/summary_statistics/GCST90200001-GCST90201000/GCST90200808/GCST90200808_buildGRCh38.tsv.gz
Spermidine to taurocholate ratio	6777 European	http://ftp.ebi.ac.uk/pub/databases/gwas/summary_statistics/GCST90200001-GCST90201000/GCST90200809/GCST90200809_buildGRCh38.tsv.gz
Alpha-ketoglutarate to kynurenine ratio	8272 European	http://ftp.ebi.ac.uk/pub/databases/gwas/summary_statistics/GCST90200001-GCST90201000/GCST90200810/GCST90200810_buildGRCh38.tsv.gz
Choline to taurocholate ratio	7625 European	http://ftp.ebi.ac.uk/pub/databases/gwas/summary_statistics/GCST90200001-GCST90201000/GCST90200811/GCST90200811_buildGRCh38.tsv.gz
Glutamate to kynurenine ratio	8184 European	http://ftp.ebi.ac.uk/pub/databases/gwas/summary_statistics/GCST90200001-GCST90201000/GCST90200812/GCST90200812_buildGRCh38.tsv.gz
Ornithine to glutamate ratio	8202 European	http://ftp.ebi.ac.uk/pub/databases/gwas/summary_statistics/GCST90200001-GCST90201000/GCST90200813/GCST90200813_buildGRCh38.tsv.gz
Alpha-ketoglutarate to ornithine ratio	8273 European	http://ftp.ebi.ac.uk/pub/databases/gwas/summary_statistics/GCST90200001-GCST90201000/GCST90200814/GCST90200814_buildGRCh38.tsv.gz
3-hydroxyisobutyrate to adenosine 5'-diphosphate (ADP) ratio	4488 European	http://ftp.ebi.ac.uk/pub/databases/gwas/summary_statistics/GCST90200001-GCST90201000/GCST90200815/GCST90200815_buildGRCh38.tsv.gz
Alpha-ketoglutarate to aspartate ratio	8272 European	http://ftp.ebi.ac.uk/pub/databases/gwas/summary_statistics/GCST90200001-GCST90201000/GCST90200816/GCST90200816_buildGRCh38.tsv.gz
3-hydroxyisobutyrate to phosphate ratio	8170 European	http://ftp.ebi.ac.uk/pub/databases/gwas/summary_statistics/GCST90200001-GCST90201000/GCST90200817/GCST90200817_buildGRCh38.tsv.gz
Adenosine 5'-diphosphate (ADP) to glycerate ratio	4544 European	http://ftp.ebi.ac.uk/pub/databases/gwas/summary_statistics/GCST90200001-GCST90201000/GCST90200818/GCST90200818_buildGRCh38.tsv.gz
3-phosphoglycerate to glycerate ratio	8101 European	http://ftp.ebi.ac.uk/pub/databases/gwas/summary_statistics/GCST90200001-GCST90201000/GCST90200819/GCST90200819_buildGRCh38.tsv.gz
Adenosine 5'-diphosphate (ADP) to valine ratio	4608 European	http://ftp.ebi.ac.uk/pub/databases/gwas/summary_statistics/GCST90200001-GCST90201000/GCST90200820/GCST90200820_buildGRCh38.tsv.gz
Adenosine 5'-diphosphate (ADP) to glycine ratio	4577 European	http://ftp.ebi.ac.uk/pub/databases/gwas/summary_statistics/GCST90200001-GCST90201000/GCST90200821/GCST90200821_buildGRCh38.tsv.gz
Phosphate to valine ratio	8277 European	http://ftp.ebi.ac.uk/pub/databases/gwas/summary_statistics/GCST90200001-GCST90201000/GCST90200822/GCST90200822_buildGRCh38.tsv.gz
Adenosine 5'-diphosphate (ADP) to N-palmitoyl-sphingosine (d18:1 to 16:0) ratio	4561 European	http://ftp.ebi.ac.uk/pub/databases/gwas/summary_statistics/GCST90200001-GCST90201000/GCST90200823/GCST90200823_buildGRCh38.tsv.gz
Adenosine 5'-diphosphate (ADP) to sulfate ratio	4570 European	http://ftp.ebi.ac.uk/pub/databases/gwas/summary_statistics/GCST90200001-GCST90201000/GCST90200824/GCST90200824_buildGRCh38.tsv.gz
Phosphate to sulfate ratio	8211 European	http://ftp.ebi.ac.uk/pub/databases/gwas/summary_statistics/GCST90200001-GCST90201000/GCST90200825/GCST90200825_buildGRCh38.tsv.gz
Glycine to phosphate ratio	8271 European	http://ftp.ebi.ac.uk/pub/databases/gwas/summary_statistics/GCST90200001-GCST90201000/GCST90200826/GCST90200826_buildGRCh38.tsv.gz
Phosphate to N-palmitoyl-sphingosine (d18:1 to 16:0) ratio	8223 European	http://ftp.ebi.ac.uk/pub/databases/gwas/summary_statistics/GCST90200001-GCST90201000/GCST90200827/GCST90200827_buildGRCh38.tsv.gz
Cholate to bilirubin (Z,Z) ratio	7747 European	http://ftp.ebi.ac.uk/pub/databases/gwas/summary_statistics/GCST90200001-GCST90201000/GCST90200828/GCST90200828_buildGRCh38.tsv.gz
Bilirubin (Z,Z) to taurocholate ratio	7620 European	http://ftp.ebi.ac.uk/pub/databases/gwas/summary_statistics/GCST90200001-GCST90201000/GCST90200829/GCST90200829_buildGRCh38.tsv.gz
Cholate to adenosine 3',5'-cyclic monophosphate (cAMP) ratio	6359 European	http://ftp.ebi.ac.uk/pub/databases/gwas/summary_statistics/GCST90200001-GCST90201000/GCST90200830/GCST90200830_buildGRCh38.tsv.gz
Cholate to phosphate ratio	7742 European	http://ftp.ebi.ac.uk/pub/databases/gwas/summary_statistics/GCST90200001-GCST90201000/GCST90200831/GCST90200831_buildGRCh38.tsv.gz
Adenosine 5'-diphosphate (ADP) to citrate ratio	4567 European	http://ftp.ebi.ac.uk/pub/databases/gwas/summary_statistics/GCST90200001-GCST90201000/GCST90200832/GCST90200832_buildGRCh38.tsv.gz
Cholate to adenosine 5'-monophosphate (AMP) ratio	7769 European	http://ftp.ebi.ac.uk/pub/databases/gwas/summary_statistics/GCST90200001-GCST90201000/GCST90200833/GCST90200833_buildGRCh38.tsv.gz
Adenosine 5'-diphosphate (ADP) to glycerol 3-phosphate ratio	4588 European	http://ftp.ebi.ac.uk/pub/databases/gwas/summary_statistics/GCST90200001-GCST90201000/GCST90200834/GCST90200834_buildGRCh38.tsv.gz
Adenosine 5'-diphosphate (ADP) to glycerol ratio	4575 European	http://ftp.ebi.ac.uk/pub/databases/gwas/summary_statistics/GCST90200001-GCST90201000/GCST90200835/GCST90200835_buildGRCh38.tsv.gz
Glycerol to glycerol 3-phosphate ratio	8188 European	http://ftp.ebi.ac.uk/pub/databases/gwas/summary_statistics/GCST90200001-GCST90201000/GCST90200836/GCST90200836_buildGRCh38.tsv.gz
Adenosine 5'-diphosphate (ADP) to glutamate ratio	4556 European	http://ftp.ebi.ac.uk/pub/databases/gwas/summary_statistics/GCST90200001-GCST90201000/GCST90200837/GCST90200837_buildGRCh38.tsv.gz
Phosphate to glutamate ratio	8211 European	http://ftp.ebi.ac.uk/pub/databases/gwas/summary_statistics/GCST90200001-GCST90201000/GCST90200838/GCST90200838_buildGRCh38.tsv.gz
Adenosine 5'-diphosphate (ADP) to aspartate ratio	4563 European	http://ftp.ebi.ac.uk/pub/databases/gwas/summary_statistics/GCST90200001-GCST90201000/GCST90200839/GCST90200839_buildGRCh38.tsv.gz
Adenosine 5'-diphosphate (ADP) to flavin adenine dinucleotide (FAD) ratio	3441 European	http://ftp.ebi.ac.uk/pub/databases/gwas/summary_statistics/GCST90200001-GCST90201000/GCST90200840/GCST90200840_buildGRCh38.tsv.gz
Adenosine 5'-diphosphate (ADP) to oxalate (ethanedioate) ratio	4556 European	http://ftp.ebi.ac.uk/pub/databases/gwas/summary_statistics/GCST90200001-GCST90201000/GCST90200841/GCST90200841_buildGRCh38.tsv.gz
Citrate to oxalate (ethanedioate) ratio	8097 European	http://ftp.ebi.ac.uk/pub/databases/gwas/summary_statistics/GCST90200001-GCST90201000/GCST90200842/GCST90200842_buildGRCh38.tsv.gz
Adenosine 5'-monophosphate (AMP) to flavin adenine dinucleotide (FAD) ratio	6188 European	http://ftp.ebi.ac.uk/pub/databases/gwas/summary_statistics/GCST90200001-GCST90201000/GCST90200843/GCST90200843_buildGRCh38.tsv.gz
Aspartate to phosphate ratio	8297 European	http://ftp.ebi.ac.uk/pub/databases/gwas/summary_statistics/GCST90200001-GCST90201000/GCST90200844/GCST90200844_buildGRCh38.tsv.gz
Adenosine 5'-monophosphate (AMP) to citrate ratio	8193 European	http://ftp.ebi.ac.uk/pub/databases/gwas/summary_statistics/GCST90200001-GCST90201000/GCST90200845/GCST90200845_buildGRCh38.tsv.gz
Phenylalanine to phosphate ratio	8294 European	http://ftp.ebi.ac.uk/pub/databases/gwas/summary_statistics/GCST90200001-GCST90201000/GCST90200846/GCST90200846_buildGRCh38.tsv.gz
Phosphate to tryptophan ratio	8206 European	http://ftp.ebi.ac.uk/pub/databases/gwas/summary_statistics/GCST90200001-GCST90201000/GCST90200847/GCST90200847_buildGRCh38.tsv.gz
Adenosine 5'-monophosphate (AMP) to glutamine ratio	8196 European	http://ftp.ebi.ac.uk/pub/databases/gwas/summary_statistics/GCST90200001-GCST90201000/GCST90200848/GCST90200848_buildGRCh38.tsv.gz
Adenosine 5'-monophosphate (AMP) to threonine ratio	8173 European	http://ftp.ebi.ac.uk/pub/databases/gwas/summary_statistics/GCST90200001-GCST90201000/GCST90200849/GCST90200849_buildGRCh38.tsv.gz
Adenosine 5'-monophosphate (AMP) to tryptophan ratio	8180 European	http://ftp.ebi.ac.uk/pub/databases/gwas/summary_statistics/GCST90200001-GCST90201000/GCST90200850/GCST90200850_buildGRCh38.tsv.gz
Adenosine 5'-monophosphate (AMP) to glycine ratio	8195 European	http://ftp.ebi.ac.uk/pub/databases/gwas/summary_statistics/GCST90200001-GCST90201000/GCST90200851/GCST90200851_buildGRCh38.tsv.gz
Adenosine 5'-monophosphate (AMP) to arginine ratio	8185 European	http://ftp.ebi.ac.uk/pub/databases/gwas/summary_statistics/GCST90200001-GCST90201000/GCST90200852/GCST90200852_buildGRCh38.tsv.gz
Adenosine 5'-monophosphate (AMP) to tyrosine ratio	8193 European	http://ftp.ebi.ac.uk/pub/databases/gwas/summary_statistics/GCST90200001-GCST90201000/GCST90200853/GCST90200853_buildGRCh38.tsv.gz
Arginine to phosphate ratio	8297 European	http://ftp.ebi.ac.uk/pub/databases/gwas/summary_statistics/GCST90200001-GCST90201000/GCST90200854/GCST90200854_buildGRCh38.tsv.gz
Phosphate to threonine ratio	8226 European	http://ftp.ebi.ac.uk/pub/databases/gwas/summary_statistics/GCST90200001-GCST90201000/GCST90200855/GCST90200855_buildGRCh38.tsv.gz
Phosphate to glutamine ratio	8258 European	http://ftp.ebi.ac.uk/pub/databases/gwas/summary_statistics/GCST90200001-GCST90201000/GCST90200856/GCST90200856_buildGRCh38.tsv.gz
Adenosine 5'-monophosphate (AMP) to aspartate ratio	8205 European	http://ftp.ebi.ac.uk/pub/databases/gwas/summary_statistics/GCST90200001-GCST90201000/GCST90200857/GCST90200857_buildGRCh38.tsv.gz
Phosphate to tyrosine ratio	8226 European	http://ftp.ebi.ac.uk/pub/databases/gwas/summary_statistics/GCST90200001-GCST90201000/GCST90200858/GCST90200858_buildGRCh38.tsv.gz
Adenosine 5'-monophosphate (AMP) to asparagine ratio	8188 European	http://ftp.ebi.ac.uk/pub/databases/gwas/summary_statistics/GCST90200001-GCST90201000/GCST90200859/GCST90200859_buildGRCh38.tsv.gz
Adenosine 5'-monophosphate (AMP) to serine ratio	8194 European	http://ftp.ebi.ac.uk/pub/databases/gwas/summary_statistics/GCST90200001-GCST90201000/GCST90200860/GCST90200860_buildGRCh38.tsv.gz
Histidine to phosphate ratio	8294 European	http://ftp.ebi.ac.uk/pub/databases/gwas/summary_statistics/GCST90200001-GCST90201000/GCST90200861/GCST90200861_buildGRCh38.tsv.gz
Adenosine 5'-monophosphate (AMP) to methionine ratio	8194 European	http://ftp.ebi.ac.uk/pub/databases/gwas/summary_statistics/GCST90200001-GCST90201000/GCST90200862/GCST90200862_buildGRCh38.tsv.gz
Phosphate to serine ratio	8226 European	http://ftp.ebi.ac.uk/pub/databases/gwas/summary_statistics/GCST90200001-GCST90201000/GCST90200863/GCST90200863_buildGRCh38.tsv.gz
Methionine to phosphate ratio	8291 European	http://ftp.ebi.ac.uk/pub/databases/gwas/summary_statistics/GCST90200001-GCST90201000/GCST90200864/GCST90200864_buildGRCh38.tsv.gz
Adenosine 5'-monophosphate (AMP) to histidine ratio	8180 European	http://ftp.ebi.ac.uk/pub/databases/gwas/summary_statistics/GCST90200001-GCST90201000/GCST90200865/GCST90200865_buildGRCh38.tsv.gz
phosphate to asparagine ratio	8249 European	http://ftp.ebi.ac.uk/pub/databases/gwas/summary_statistics/GCST90200001-GCST90201000/GCST90200866/GCST90200866_buildGRCh38.tsv.gz
Adenosine 5'-monophosphate (AMP) to isoleucine ratio	8200 European	http://ftp.ebi.ac.uk/pub/databases/gwas/summary_statistics/GCST90200001-GCST90201000/GCST90200867/GCST90200867_buildGRCh38.tsv.gz
Isoleucine to phosphate ratio	8298 European	http://ftp.ebi.ac.uk/pub/databases/gwas/summary_statistics/GCST90200001-GCST90201000/GCST90200868/GCST90200868_buildGRCh38.tsv.gz
Adenosine 5'-monophosphate (AMP) to valine ratio	8225 European	http://ftp.ebi.ac.uk/pub/databases/gwas/summary_statistics/GCST90200001-GCST90201000/GCST90200869/GCST90200869_buildGRCh38.tsv.gz
Adenosine 5'-monophosphate (AMP) to acetoacetate ratio	6773 European	http://ftp.ebi.ac.uk/pub/databases/gwas/summary_statistics/GCST90200001-GCST90201000/GCST90200870/GCST90200870_buildGRCh38.tsv.gz
Adenosine 5'-monophosphate (AMP) to cysteine ratio	8177 European	http://ftp.ebi.ac.uk/pub/databases/gwas/summary_statistics/GCST90200001-GCST90201000/GCST90200871/GCST90200871_buildGRCh38.tsv.gz
Phosphate to cysteine ratio	8195 European	http://ftp.ebi.ac.uk/pub/databases/gwas/summary_statistics/GCST90200001-GCST90201000/GCST90200872/GCST90200872_buildGRCh38.tsv.gz
Cortisol to 4-cholesten-3-one ratio	7027 European	http://ftp.ebi.ac.uk/pub/databases/gwas/summary_statistics/GCST90200001-GCST90201000/GCST90200873/GCST90200873_buildGRCh38.tsv.gz
Cysteinylglycine to taurine ratio	8193 European	http://ftp.ebi.ac.uk/pub/databases/gwas/summary_statistics/GCST90200001-GCST90201000/GCST90200874/GCST90200874_buildGRCh38.tsv.gz
Cysteinylglycine to glutamate ratio	8197 European	http://ftp.ebi.ac.uk/pub/databases/gwas/summary_statistics/GCST90200001-GCST90201000/GCST90200875/GCST90200875_buildGRCh38.tsv.gz
Cortisone to 4-cholesten-3-one ratio	6971 European	http://ftp.ebi.ac.uk/pub/databases/gwas/summary_statistics/GCST90200001-GCST90201000/GCST90200876/GCST90200876_buildGRCh38.tsv.gz
Taurine to glutamate ratio	8220 European	http://ftp.ebi.ac.uk/pub/databases/gwas/summary_statistics/GCST90200001-GCST90201000/GCST90200877/GCST90200877_buildGRCh38.tsv.gz
Glutarate (C5-DC) to caprylate (8:0) ratio	7685 European	http://ftp.ebi.ac.uk/pub/databases/gwas/summary_statistics/GCST90200001-GCST90201000/GCST90200878/GCST90200878_buildGRCh38.tsv.gz
Adenosine 5'-monophosphate (AMP) to glutamate ratio	8213 European	http://ftp.ebi.ac.uk/pub/databases/gwas/summary_statistics/GCST90200001-GCST90201000/GCST90200879/GCST90200879_buildGRCh38.tsv.gz
Glutarate (C5-DC) to salicylate ratio	7684 European	http://ftp.ebi.ac.uk/pub/databases/gwas/summary_statistics/GCST90200001-GCST90201000/GCST90200880/GCST90200880_buildGRCh38.tsv.gz
Aspartate to N-acetylglucosamine to N-acetylgalactosamine ratio	7899 European	http://ftp.ebi.ac.uk/pub/databases/gwas/summary_statistics/GCST90200001-GCST90201000/GCST90200881/GCST90200881_buildGRCh38.tsv.gz
Aspartate to mannose ratio	8162 European	http://ftp.ebi.ac.uk/pub/databases/gwas/summary_statistics/GCST90200001-GCST90201000/GCST90200882/GCST90200882_buildGRCh38.tsv.gz
Phosphate to acetoacetate ratio	6791 European	http://ftp.ebi.ac.uk/pub/databases/gwas/summary_statistics/GCST90200001-GCST90201000/GCST90200883/GCST90200883_buildGRCh38.tsv.gz
Mannose to N-acetylglucosamine to N-acetylgalactosamine ratio	7907 European	http://ftp.ebi.ac.uk/pub/databases/gwas/summary_statistics/GCST90200001-GCST90201000/GCST90200884/GCST90200884_buildGRCh38.tsv.gz
Phenylpyruvate to citrate ratio	8177 European	http://ftp.ebi.ac.uk/pub/databases/gwas/summary_statistics/GCST90200001-GCST90201000/GCST90200885/GCST90200885_buildGRCh38.tsv.gz
Phenylpyruvate to 4-hydroxyphenylpyruvate ratio	7829 European	http://ftp.ebi.ac.uk/pub/databases/gwas/summary_statistics/GCST90200001-GCST90201000/GCST90200886/GCST90200886_buildGRCh38.tsv.gz
Cholesterol to cortisol ratio	8211 European	http://ftp.ebi.ac.uk/pub/databases/gwas/summary_statistics/GCST90200001-GCST90201000/GCST90200887/GCST90200887_buildGRCh38.tsv.gz
Citrate to 4-hydroxyphenylpyruvate ratio	7851 European	http://ftp.ebi.ac.uk/pub/databases/gwas/summary_statistics/GCST90200001-GCST90201000/GCST90200888/GCST90200888_buildGRCh38.tsv.gz
Cholesterol to taurocholate ratio	7611 European	http://ftp.ebi.ac.uk/pub/databases/gwas/summary_statistics/GCST90200001-GCST90201000/GCST90200889/GCST90200889_buildGRCh38.tsv.gz
Cortisol to taurocholate ratio	7610 European	http://ftp.ebi.ac.uk/pub/databases/gwas/summary_statistics/GCST90200001-GCST90201000/GCST90200890/GCST90200890_buildGRCh38.tsv.gz
Salicylate to caprylate (8:0) ratio	8068 European	http://ftp.ebi.ac.uk/pub/databases/gwas/summary_statistics/GCST90200001-GCST90201000/GCST90200891/GCST90200891_buildGRCh38.tsv.gz
Hypotaurine to taurine ratio	8157 European	http://ftp.ebi.ac.uk/pub/databases/gwas/summary_statistics/GCST90200001-GCST90201000/GCST90200892/GCST90200892_buildGRCh38.tsv.gz
Taurine to cysteine ratio	8186 European	http://ftp.ebi.ac.uk/pub/databases/gwas/summary_statistics/GCST90200001-GCST90201000/GCST90200893/GCST90200893_buildGRCh38.tsv.gz
Inosine to theophylline ratio	4662 European	http://ftp.ebi.ac.uk/pub/databases/gwas/summary_statistics/GCST90200001-GCST90201000/GCST90200894/GCST90200894_buildGRCh38.tsv.gz
Hypotaurine to cysteine ratio	8134 European	http://ftp.ebi.ac.uk/pub/databases/gwas/summary_statistics/GCST90200001-GCST90201000/GCST90200895/GCST90200895_buildGRCh38.tsv.gz
Inosine to EDTA ratio	4926 European	http://ftp.ebi.ac.uk/pub/databases/gwas/summary_statistics/GCST90200001-GCST90201000/GCST90200896/GCST90200896_buildGRCh38.tsv.gz
Theophylline to EDTA ratio	7867 European	http://ftp.ebi.ac.uk/pub/databases/gwas/summary_statistics/GCST90200001-GCST90201000/GCST90200897/GCST90200897_buildGRCh38.tsv.gz
Citrulline to phosphate ratio	8294 European	http://ftp.ebi.ac.uk/pub/databases/gwas/summary_statistics/GCST90200001-GCST90201000/GCST90200898/GCST90200898_buildGRCh38.tsv.gz
Citrulline to ornithine ratio	8225 European	http://ftp.ebi.ac.uk/pub/databases/gwas/summary_statistics/GCST90200001-GCST90201000/GCST90200899/GCST90200899_buildGRCh38.tsv.gz
Phosphate to oleoyl-linoleoyl-glycerol (18:1 to 18:2) [2] ratio	7992 European	http://ftp.ebi.ac.uk/pub/databases/gwas/summary_statistics/GCST90200001-GCST90201000/GCST90200900/GCST90200900_buildGRCh38.tsv.gz
Ornithine to phosphate ratio	8295 European	http://ftp.ebi.ac.uk/pub/databases/gwas/summary_statistics/GCST90200001-GCST90201000/GCST90200901/GCST90200901_buildGRCh38.tsv.gz
Phosphate to linoleoyl-arachidonoyl-glycerol (18:2 to 20:4) [2] ratio	7649 European	http://ftp.ebi.ac.uk/pub/databases/gwas/summary_statistics/GCST90200001-GCST90201000/GCST90200902/GCST90200902_buildGRCh38.tsv.gz
Phosphate to glycerol ratio	8179 European	http://ftp.ebi.ac.uk/pub/databases/gwas/summary_statistics/GCST90200001-GCST90201000/GCST90200903/GCST90200903_buildGRCh38.tsv.gz
Phosphate to linoleoyl-arachidonoyl-glycerol (18:2 to 20:4) [1] ratio	7623 European	http://ftp.ebi.ac.uk/pub/databases/gwas/summary_statistics/GCST90200001-GCST90201000/GCST90200904/GCST90200904_buildGRCh38.tsv.gz
Glucose to glycerol ratio	8160 European	http://ftp.ebi.ac.uk/pub/databases/gwas/summary_statistics/GCST90200001-GCST90201000/GCST90200905/GCST90200905_buildGRCh38.tsv.gz
2'-deoxyuridine to cytidine ratio	7410 European	http://ftp.ebi.ac.uk/pub/databases/gwas/summary_statistics/GCST90200001-GCST90201000/GCST90200906/GCST90200906_buildGRCh38.tsv.gz
Retinol (Vitamin A) to linoleoyl-arachidonoyl-glycerol (18:2 to 20:4) [1] ratio	7617 European	http://ftp.ebi.ac.uk/pub/databases/gwas/summary_statistics/GCST90200001-GCST90201000/GCST90200907/GCST90200907_buildGRCh38.tsv.gz
Retinol (Vitamin A) to linoleoyl-arachidonoyl-glycerol (18:2 to 20:4) [2] ratio	7668 European	http://ftp.ebi.ac.uk/pub/databases/gwas/summary_statistics/GCST90200001-GCST90201000/GCST90200908/GCST90200908_buildGRCh38.tsv.gz
Uridine to 2'-deoxyuridine ratio	7873 European	http://ftp.ebi.ac.uk/pub/databases/gwas/summary_statistics/GCST90200001-GCST90201000/GCST90200909/GCST90200909_buildGRCh38.tsv.gz
Retinol (Vitamin A) to oleoyl-linoleoyl-glycerol (18:1 to 18:2) [2] ratio	7981 European	http://ftp.ebi.ac.uk/pub/databases/gwas/summary_statistics/GCST90200001-GCST90201000/GCST90200910/GCST90200910_buildGRCh38.tsv.gz
Tryptophan to pyruvate ratio	8224 European	http://ftp.ebi.ac.uk/pub/databases/gwas/summary_statistics/GCST90200001-GCST90201000/GCST90200911/GCST90200911_buildGRCh38.tsv.gz
tryptophan to tyrosine ratio	8226 European	http://ftp.ebi.ac.uk/pub/databases/gwas/summary_statistics/GCST90200001-GCST90201000/GCST90200912/GCST90200912_buildGRCh38.tsv.gz
Glucose to sucrose ratio	7695 European	http://ftp.ebi.ac.uk/pub/databases/gwas/summary_statistics/GCST90200001-GCST90201000/GCST90200913/GCST90200913_buildGRCh38.tsv.gz
Tyrosine to pyruvate ratio	8220 European	http://ftp.ebi.ac.uk/pub/databases/gwas/summary_statistics/GCST90200001-GCST90201000/GCST90200914/GCST90200914_buildGRCh38.tsv.gz
Glucose to fructose ratio	8214 European	http://ftp.ebi.ac.uk/pub/databases/gwas/summary_statistics/GCST90200001-GCST90201000/GCST90200915/GCST90200915_buildGRCh38.tsv.gz
Fructose to sucrose ratio	7719 European	http://ftp.ebi.ac.uk/pub/databases/gwas/summary_statistics/GCST90200001-GCST90201000/GCST90200916/GCST90200916_buildGRCh38.tsv.gz
Alpha-ketobutyrate to 3-methyl-2-oxobutyrate ratio	8133 European	http://ftp.ebi.ac.uk/pub/databases/gwas/summary_statistics/GCST90200001-GCST90201000/GCST90200917/GCST90200917_buildGRCh38.tsv.gz
N-palmitoyl-sphingosine (d18:1 to 16:0) to N-palmitoyl-sphinganine (d18:0 to 16:0) ratio	8155 European	http://ftp.ebi.ac.uk/pub/databases/gwas/summary_statistics/GCST90200001-GCST90201000/GCST90200918/GCST90200918_buildGRCh38.tsv.gz
Caffeine to theophylline ratio	7756 European	http://ftp.ebi.ac.uk/pub/databases/gwas/summary_statistics/GCST90200001-GCST90201000/GCST90200919/GCST90200919_buildGRCh38.tsv.gz
Mannose to glycerol ratio	8168 European	http://ftp.ebi.ac.uk/pub/databases/gwas/summary_statistics/GCST90200001-GCST90201000/GCST90200920/GCST90200920_buildGRCh38.tsv.gz
Mannose to mannitol to sorbitol ratio	8208 European	http://ftp.ebi.ac.uk/pub/databases/gwas/summary_statistics/GCST90200001-GCST90201000/GCST90200921/GCST90200921_buildGRCh38.tsv.gz
Alpha-ketobutyrate to pyruvate ratio	8129 European	http://ftp.ebi.ac.uk/pub/databases/gwas/summary_statistics/GCST90200001-GCST90201000/GCST90200922/GCST90200922_buildGRCh38.tsv.gz
Glycerol to mannitol to sorbitol ratio	8153 European	http://ftp.ebi.ac.uk/pub/databases/gwas/summary_statistics/GCST90200001-GCST90201000/GCST90200923/GCST90200923_buildGRCh38.tsv.gz
Alpha-tocopherol to glycerol ratio	8158 European	http://ftp.ebi.ac.uk/pub/databases/gwas/summary_statistics/GCST90200001-GCST90201000/GCST90200924/GCST90200924_buildGRCh38.tsv.gz
Caffeine to theobromine ratio	7952 European	http://ftp.ebi.ac.uk/pub/databases/gwas/summary_statistics/GCST90200001-GCST90201000/GCST90200925/GCST90200925_buildGRCh38.tsv.gz
N-stearoyl-sphingosine (d18:1 to 18:0) to N-palmitoyl-sphinganine (d18:0 to 16:0) ratio	8159 European	http://ftp.ebi.ac.uk/pub/databases/gwas/summary_statistics/GCST90200001-GCST90201000/GCST90200926/GCST90200926_buildGRCh38.tsv.gz
Theophylline to theobromine ratio	7858 European	http://ftp.ebi.ac.uk/pub/databases/gwas/summary_statistics/GCST90200001-GCST90201000/GCST90200927/GCST90200927_buildGRCh38.tsv.gz
N-palmitoyl-sphingosine (d18:1 to 16:0) to N-stearoyl-sphingosine (d18:1 to 18:0) ratio	8191 European	http://ftp.ebi.ac.uk/pub/databases/gwas/summary_statistics/GCST90200001-GCST90201000/GCST90200928/GCST90200928_buildGRCh38.tsv.gz
Glycerol to carnitine ratio	8235 European	http://ftp.ebi.ac.uk/pub/databases/gwas/summary_statistics/GCST90200001-GCST90201000/GCST90200929/GCST90200929_buildGRCh38.tsv.gz
Carnitine to acetylcarnitine (C2) ratio	8206 European	http://ftp.ebi.ac.uk/pub/databases/gwas/summary_statistics/GCST90200001-GCST90201000/GCST90200930/GCST90200930_buildGRCh38.tsv.gz
Glycerol to sulfate ratio	8176 European	http://ftp.ebi.ac.uk/pub/databases/gwas/summary_statistics/GCST90200001-GCST90201000/GCST90200931/GCST90200931_buildGRCh38.tsv.gz
Glycerol to palmitoylcarnitine (C16) ratio	8165 European	http://ftp.ebi.ac.uk/pub/databases/gwas/summary_statistics/GCST90200001-GCST90201000/GCST90200932/GCST90200932_buildGRCh38.tsv.gz
Alpha-ketoglutarate to proline ratio	8273 European	http://ftp.ebi.ac.uk/pub/databases/gwas/summary_statistics/GCST90200001-GCST90201000/GCST90200933/GCST90200933_buildGRCh38.tsv.gz
Acetylcarnitine (C2) to propionylcarnitine (C3) ratio	8200 European	http://ftp.ebi.ac.uk/pub/databases/gwas/summary_statistics/GCST90200001-GCST90201000/GCST90200934/GCST90200934_buildGRCh38.tsv.gz
Carnitine to propionylcarnitine (C3) ratio	8185 European	http://ftp.ebi.ac.uk/pub/databases/gwas/summary_statistics/GCST90200001-GCST90201000/GCST90200935/GCST90200935_buildGRCh38.tsv.gz
Succinate to proline ratio	8209 European	http://ftp.ebi.ac.uk/pub/databases/gwas/summary_statistics/GCST90200001-GCST90201000/GCST90200936/GCST90200936_buildGRCh38.tsv.gz
Alpha-ketoglutarate to trans-4-hydroxyproline ratio	8272 European	http://ftp.ebi.ac.uk/pub/databases/gwas/summary_statistics/GCST90200001-GCST90201000/GCST90200937/GCST90200937_buildGRCh38.tsv.gz
Alpha-ketoglutarate to alanine ratio	8272 European	http://ftp.ebi.ac.uk/pub/databases/gwas/summary_statistics/GCST90200001-GCST90201000/GCST90200938/GCST90200938_buildGRCh38.tsv.gz
Proline to trans-4-hydroxyproline ratio	8194 European	http://ftp.ebi.ac.uk/pub/databases/gwas/summary_statistics/GCST90200001-GCST90201000/GCST90200939/GCST90200939_buildGRCh38.tsv.gz
Adenosine 5'-diphosphate (ADP) to EDTA ratio	4563 European	http://ftp.ebi.ac.uk/pub/databases/gwas/summary_statistics/GCST90200001-GCST90201000/GCST90200940/GCST90200940_buildGRCh38.tsv.gz
Succinate to trans-4-hydroxyproline ratio	8198 European	http://ftp.ebi.ac.uk/pub/databases/gwas/summary_statistics/GCST90200001-GCST90201000/GCST90200941/GCST90200941_buildGRCh38.tsv.gz
Glutamate to pyruvate ratio	8188 European	http://ftp.ebi.ac.uk/pub/databases/gwas/summary_statistics/GCST90200001-GCST90201000/GCST90200942/GCST90200942_buildGRCh38.tsv.gz
Phosphate to EDTA ratio	8225 European	http://ftp.ebi.ac.uk/pub/databases/gwas/summary_statistics/GCST90200001-GCST90201000/GCST90200943/GCST90200943_buildGRCh38.tsv.gz
Alpha-ketoglutarate to pyruvate ratio	8272 European	http://ftp.ebi.ac.uk/pub/databases/gwas/summary_statistics/GCST90200001-GCST90201000/GCST90200944/GCST90200944_buildGRCh38.tsv.gz
Adenosine 5'-monophosphate (AMP) to EDTA ratio	8179 European	http://ftp.ebi.ac.uk/pub/databases/gwas/summary_statistics/GCST90200001-GCST90201000/GCST90200945/GCST90200945_buildGRCh38.tsv.gz
Glutamate to alanine ratio	8172 European	http://ftp.ebi.ac.uk/pub/databases/gwas/summary_statistics/GCST90200001-GCST90201000/GCST90200946/GCST90200946_buildGRCh38.tsv.gz
Adenosine 5'-diphosphate (ADP) to glucose ratio	4581 European	http://ftp.ebi.ac.uk/pub/databases/gwas/summary_statistics/GCST90200001-GCST90201000/GCST90200947/GCST90200947_buildGRCh38.tsv.gz
Adenosine 5'-diphosphate (ADP) to mannitol to sorbitol ratio	4566 European	http://ftp.ebi.ac.uk/pub/databases/gwas/summary_statistics/GCST90200001-GCST90201000/GCST90200948/GCST90200948_buildGRCh38.tsv.gz
Adenosine 5'-diphosphate (ADP) to N-acetylneuraminate ratio	4553 European	http://ftp.ebi.ac.uk/pub/databases/gwas/summary_statistics/GCST90200001-GCST90201000/GCST90200949/GCST90200949_buildGRCh38.tsv.gz
Glucose to mannitol to sorbitol ratio	8254 European	http://ftp.ebi.ac.uk/pub/databases/gwas/summary_statistics/GCST90200001-GCST90201000/GCST90200950/GCST90200950_buildGRCh38.tsv.gz
Mannose to fructose ratio	8202 European	http://ftp.ebi.ac.uk/pub/databases/gwas/summary_statistics/GCST90200001-GCST90201000/GCST90200951/GCST90200951_buildGRCh38.tsv.gz
Adenosine 5'-diphosphate (ADP) to cytidine ratio	4350 European	http://ftp.ebi.ac.uk/pub/databases/gwas/summary_statistics/GCST90200001-GCST90201000/GCST90200952/GCST90200952_buildGRCh38.tsv.gz
Glucose-to-mannose ratio	8191 European	http://ftp.ebi.ac.uk/pub/databases/gwas/summary_statistics/GCST90200001-GCST90201000/GCST90200953/GCST90200953_buildGRCh38.tsv.gz
Cytidine to N-acetylneuraminate ratio	7683 European	http://ftp.ebi.ac.uk/pub/databases/gwas/summary_statistics/GCST90200001-GCST90201000/GCST90200954/GCST90200954_buildGRCh38.tsv.gz
Adenosine 5'-diphosphate (ADP) to choline phosphate ratio	4560 European	http://ftp.ebi.ac.uk/pub/databases/gwas/summary_statistics/GCST90200001-GCST90201000/GCST90200955/GCST90200955_buildGRCh38.tsv.gz
Cytidine to N-acetylglucosamine to N-acetylgalactosamine ratio	7427 European	http://ftp.ebi.ac.uk/pub/databases/gwas/summary_statistics/GCST90200001-GCST90201000/GCST90200956/GCST90200956_buildGRCh38.tsv.gz
N-acetylneuraminate to N-acetylglucosamine to N-acetylgalactosamine ratio	7988 European	http://ftp.ebi.ac.uk/pub/databases/gwas/summary_statistics/GCST90200001-GCST90201000/GCST90200957/GCST90200957_buildGRCh38.tsv.gz
Adenosine 5'-diphosphate (ADP) to choline ratio	4560 European	http://ftp.ebi.ac.uk/pub/databases/gwas/summary_statistics/GCST90200001-GCST90201000/GCST90200958/GCST90200958_buildGRCh38.tsv.gz
Choline phosphate to choline ratio	8196 European	http://ftp.ebi.ac.uk/pub/databases/gwas/summary_statistics/GCST90200001-GCST90201000/GCST90200959/GCST90200959_buildGRCh38.tsv.gz
Choline phosphate to phosphoethanolamine ratio	8213 European	http://ftp.ebi.ac.uk/pub/databases/gwas/summary_statistics/GCST90200001-GCST90201000/GCST90200960/GCST90200960_buildGRCh38.tsv.gz
Adenosine 5'-diphosphate (ADP) to ornithine ratio	4566 European	http://ftp.ebi.ac.uk/pub/databases/gwas/summary_statistics/GCST90200001-GCST90201000/GCST90200961/GCST90200961_buildGRCh38.tsv.gz
Adenosine 5'-diphosphate (ADP) to glutamine ratio	4569 European	http://ftp.ebi.ac.uk/pub/databases/gwas/summary_statistics/GCST90200001-GCST90201000/GCST90200962/GCST90200962_buildGRCh38.tsv.gz
Inosine 5'-monophosphate (IMP) to urate ratio	4598 European	http://ftp.ebi.ac.uk/pub/databases/gwas/summary_statistics/GCST90200001-GCST90201000/GCST90200963/GCST90200963_buildGRCh38.tsv.gz
Adenosine 5'-diphosphate (ADP) to 5-oxoproline ratio	4570 European	http://ftp.ebi.ac.uk/pub/databases/gwas/summary_statistics/GCST90200001-GCST90201000/GCST90200964/GCST90200964_buildGRCh38.tsv.gz
Glutamate to 5-oxoproline ratio	8171 European	http://ftp.ebi.ac.uk/pub/databases/gwas/summary_statistics/GCST90200001-GCST90201000/GCST90200965/GCST90200965_buildGRCh38.tsv.gz
Adenosine 5'-diphosphate (ADP) to uridine ratio	4565 European	http://ftp.ebi.ac.uk/pub/databases/gwas/summary_statistics/GCST90200001-GCST90201000/GCST90200966/GCST90200966_buildGRCh38.tsv.gz
Phosphate to urate ratio	8204 European	http://ftp.ebi.ac.uk/pub/databases/gwas/summary_statistics/GCST90200001-GCST90201000/GCST90200967/GCST90200967_buildGRCh38.tsv.gz
Phosphate to 5-oxoproline ratio	8217 European	http://ftp.ebi.ac.uk/pub/databases/gwas/summary_statistics/GCST90200001-GCST90201000/GCST90200968/GCST90200968_buildGRCh38.tsv.gz
Adenosine 5'-monophosphate (AMP) to N-palmitoyl-sphingosine (d18:1 to 16:0) ratio	8188 European	http://ftp.ebi.ac.uk/pub/databases/gwas/summary_statistics/GCST90200001-GCST90201000/GCST90200969/GCST90200969_buildGRCh38.tsv.gz
Adenosine 5'-monophosphate (AMP) to leucine ratio	8201 European	http://ftp.ebi.ac.uk/pub/databases/gwas/summary_statistics/GCST90200001-GCST90201000/GCST90200970/GCST90200970_buildGRCh38.tsv.gz
Leucine to phosphate ratio	8298 European	http://ftp.ebi.ac.uk/pub/databases/gwas/summary_statistics/GCST90200001-GCST90201000/GCST90200971/GCST90200971_buildGRCh38.tsv.gz
Leucine to N-palmitoyl-sphingosine (d18:1 to 16:0) ratio	8198 European	http://ftp.ebi.ac.uk/pub/databases/gwas/summary_statistics/GCST90200001-GCST90201000/GCST90200972/GCST90200972_buildGRCh38.tsv.gz
Proline to glutamate ratio	8185 European	http://ftp.ebi.ac.uk/pub/databases/gwas/summary_statistics/GCST90200001-GCST90201000/GCST90200973/GCST90200973_buildGRCh38.tsv.gz
Phosphate to proline ratio	8241 European	http://ftp.ebi.ac.uk/pub/databases/gwas/summary_statistics/GCST90200001-GCST90201000/GCST90200974/GCST90200974_buildGRCh38.tsv.gz
Arachidonate (20:4n6) to caffeine ratio	8000 European	http://ftp.ebi.ac.uk/pub/databases/gwas/summary_statistics/GCST90200001-GCST90201000/GCST90200975/GCST90200975_buildGRCh38.tsv.gz
Adenosine 5'-monophosphate (AMP) to urate ratio	8181 European	http://ftp.ebi.ac.uk/pub/databases/gwas/summary_statistics/GCST90200001-GCST90201000/GCST90200976/GCST90200976_buildGRCh38.tsv.gz
Arachidonate (20:4n6) to paraxanthine ratio	7776 European	http://ftp.ebi.ac.uk/pub/databases/gwas/summary_statistics/GCST90200001-GCST90201000/GCST90200977/GCST90200977_buildGRCh38.tsv.gz
Caffeine to paraxanthine ratio	7873 European	http://ftp.ebi.ac.uk/pub/databases/gwas/summary_statistics/GCST90200001-GCST90201000/GCST90200978/GCST90200978_buildGRCh38.tsv.gz
Arachidonate (20:4n6) to linoleate (18:2n6) ratio	8162 European	http://ftp.ebi.ac.uk/pub/databases/gwas/summary_statistics/GCST90200001-GCST90201000/GCST90200979/GCST90200979_buildGRCh38.tsv.gz
Phosphoethanolamine to choline ratio	8204 European	http://ftp.ebi.ac.uk/pub/databases/gwas/summary_statistics/GCST90200001-GCST90201000/GCST90200980/GCST90200980_buildGRCh38.tsv.gz
Caffeine to linoleate (18:2n6) ratio	7939 European	http://ftp.ebi.ac.uk/pub/databases/gwas/summary_statistics/GCST90200001-GCST90201000/GCST90200981/GCST90200981_buildGRCh38.tsv.gz
Paraxanthine to linoleate (18:2n6) ratio	7785 European	http://ftp.ebi.ac.uk/pub/databases/gwas/summary_statistics/GCST90200001-GCST90201000/GCST90200982/GCST90200982_buildGRCh38.tsv.gz
Cholesterol to linoleoyl-arachidonoyl-glycerol (18:2 to 20:4) [1] ratio	7624 European	http://ftp.ebi.ac.uk/pub/databases/gwas/summary_statistics/GCST90200001-GCST90201000/GCST90200983/GCST90200983_buildGRCh38.tsv.gz
Cholesterol to benzoate ratio	7387 European	http://ftp.ebi.ac.uk/pub/databases/gwas/summary_statistics/GCST90200001-GCST90201000/GCST90200984/GCST90200984_buildGRCh38.tsv.gz
Cholesterol to oleoyl-linoleoyl-glycerol (18:1 to 18:2) [2] ratio	7981 European	http://ftp.ebi.ac.uk/pub/databases/gwas/summary_statistics/GCST90200001-GCST90201000/GCST90200985/GCST90200985_buildGRCh38.tsv.gz
Cholesterol to linoleoyl-arachidonoyl-glycerol (18:2 to 20:4) [2] ratio	7655 European	http://ftp.ebi.ac.uk/pub/databases/gwas/summary_statistics/GCST90200001-GCST90201000/GCST90200986/GCST90200986_buildGRCh38.tsv.gz
Benzoate to oleoyl-linoleoyl-glycerol (18:1 to 18:2) [2] ratio	7162 European	http://ftp.ebi.ac.uk/pub/databases/gwas/summary_statistics/GCST90200001-GCST90201000/GCST90200987/GCST90200987_buildGRCh38.tsv.gz
Benzoate to linoleoyl-arachidonoyl-glycerol (18:2 to 20:4) [1] ratio	6813 European	http://ftp.ebi.ac.uk/pub/databases/gwas/summary_statistics/GCST90200001-GCST90201000/GCST90200988/GCST90200988_buildGRCh38.tsv.gz
Histidine to asparagine ratio	8225 European	http://ftp.ebi.ac.uk/pub/databases/gwas/summary_statistics/GCST90200001-GCST90201000/GCST90200989/GCST90200989_buildGRCh38.tsv.gz
Benzoate to linoleoyl-arachidonoyl-glycerol (18:2 to 20:4) [2] ratio	6865 European	http://ftp.ebi.ac.uk/pub/databases/gwas/summary_statistics/GCST90200001-GCST90201000/GCST90200990/GCST90200990_buildGRCh38.tsv.gz
Histidine to alanine ratio	8233 European	http://ftp.ebi.ac.uk/pub/databases/gwas/summary_statistics/GCST90200001-GCST90201000/GCST90200991/GCST90200991_buildGRCh38.tsv.gz
Alanine to asparagine ratio	8248 European	http://ftp.ebi.ac.uk/pub/databases/gwas/summary_statistics/GCST90200001-GCST90201000/GCST90200992/GCST90200992_buildGRCh38.tsv.gz
Salicylate to oxalate (ethanedioate) ratio	8107 European	http://ftp.ebi.ac.uk/pub/databases/gwas/summary_statistics/GCST90200001-GCST90201000/GCST90200993/GCST90200993_buildGRCh38.tsv.gz
Glutamine to alanine ratio	8222 European	http://ftp.ebi.ac.uk/pub/databases/gwas/summary_statistics/GCST90200001-GCST90201000/GCST90200994/GCST90200994_buildGRCh38.tsv.gz
Salicylate to taurocholate ratio	7614 European	http://ftp.ebi.ac.uk/pub/databases/gwas/summary_statistics/GCST90200001-GCST90201000/GCST90200995/GCST90200995_buildGRCh38.tsv.gz
Citrate to taurocholate ratio	7618 European	http://ftp.ebi.ac.uk/pub/databases/gwas/summary_statistics/GCST90200001-GCST90201000/GCST90200996/GCST90200996_buildGRCh38.tsv.gz
Histidine to glutamine ratio	8223 European	http://ftp.ebi.ac.uk/pub/databases/gwas/summary_statistics/GCST90200001-GCST90201000/GCST90200997/GCST90200997_buildGRCh38.tsv.gz
Salicylate to citrate ratio	8147 European	http://ftp.ebi.ac.uk/pub/databases/gwas/summary_statistics/GCST90200001-GCST90201000/GCST90200998/GCST90200998_buildGRCh38.tsv.gz
Taurocholate to oxalate (ethanedioate) ratio	7755 European	http://ftp.ebi.ac.uk/pub/databases/gwas/summary_statistics/GCST90200001-GCST90201000/GCST90200999/GCST90200999_buildGRCh38.tsv.gz
Serine to threonine ratio	8237 European	http://ftp.ebi.ac.uk/pub/databases/gwas/summary_statistics/GCST90200001-GCST90201000/GCST90201000/GCST90201000_buildGRCh38.tsv.gz
Serine to alpha-ketobutyrate ratio	8100 European	http://ftp.ebi.ac.uk/pub/databases/gwas/summary_statistics/GCST90201001-GCST90202000/GCST90201001/GCST90201001_buildGRCh38.tsv.gz
Maltose to sucrose ratio	5984 European	http://ftp.ebi.ac.uk/pub/databases/gwas/summary_statistics/GCST90201001-GCST90202000/GCST90201002/GCST90201002_buildGRCh38.tsv.gz
Glucose to N-palmitoyl-sphingosine (d18:1 to 16:0) ratio	8173 European	http://ftp.ebi.ac.uk/pub/databases/gwas/summary_statistics/GCST90201001-GCST90202000/GCST90201003/GCST90201003_buildGRCh38.tsv.gz
Glucose to N-stearoyl-sphingosine (d18:1 to 18:0) ratio	8179 European	http://ftp.ebi.ac.uk/pub/databases/gwas/summary_statistics/GCST90201001-GCST90202000/GCST90201004/GCST90201004_buildGRCh38.tsv.gz
Fructose to maltose ratio	6307 European	http://ftp.ebi.ac.uk/pub/databases/gwas/summary_statistics/GCST90201001-GCST90202000/GCST90201005/GCST90201005_buildGRCh38.tsv.gz
Alpha-ketobutyrate to 3-methyl-2-oxovalerate ratio	8136 European	http://ftp.ebi.ac.uk/pub/databases/gwas/summary_statistics/GCST90201001-GCST90202000/GCST90201006/GCST90201006_buildGRCh38.tsv.gz
Glucose to N-palmitoyl-sphinganine (d18:0 to 16:0) ratio	8119 European	http://ftp.ebi.ac.uk/pub/databases/gwas/summary_statistics/GCST90201001-GCST90202000/GCST90201007/GCST90201007_buildGRCh38.tsv.gz
Threonine to alpha-ketobutyrate ratio	8099 European	http://ftp.ebi.ac.uk/pub/databases/gwas/summary_statistics/GCST90201001-GCST90202000/GCST90201008/GCST90201008_buildGRCh38.tsv.gz
Threonine to pyruvate ratio	8220 European	http://ftp.ebi.ac.uk/pub/databases/gwas/summary_statistics/GCST90201001-GCST90202000/GCST90201009/GCST90201009_buildGRCh38.tsv.gz
Alpha-ketobutyrate to 4-methyl-2-oxopentanoate ratio	8142 European	http://ftp.ebi.ac.uk/pub/databases/gwas/summary_statistics/GCST90201001-GCST90202000/GCST90201010/GCST90201010_buildGRCh38.tsv.gz
3-methyl-2-oxovalerate to 4-methyl-2-oxopentanoate ratio	8233 European	http://ftp.ebi.ac.uk/pub/databases/gwas/summary_statistics/GCST90201001-GCST90202000/GCST90201011/GCST90201011_buildGRCh38.tsv.gz
3-methyl-2-oxovalerate to 3-methyl-2-oxobutyrate ratio	8200 European	http://ftp.ebi.ac.uk/pub/databases/gwas/summary_statistics/GCST90201001-GCST90202000/GCST90201012/GCST90201012_buildGRCh38.tsv.gz
Androsterone glucuronide to etiocholanolone glucuronide ratio	7555 European	http://ftp.ebi.ac.uk/pub/databases/gwas/summary_statistics/GCST90201001-GCST90202000/GCST90201013/GCST90201013_buildGRCh38.tsv.gz
Glucuronate to androsterone glucuronide ratio	7804 European	http://ftp.ebi.ac.uk/pub/databases/gwas/summary_statistics/GCST90201001-GCST90202000/GCST90201014/GCST90201014_buildGRCh38.tsv.gz
Bilirubin (Z,Z) to androsterone glucuronide ratio	7888 European	http://ftp.ebi.ac.uk/pub/databases/gwas/summary_statistics/GCST90201001-GCST90202000/GCST90201015/GCST90201015_buildGRCh38.tsv.gz
Bilirubin (Z,Z) to etiocholanolone glucuronide ratio	7707 European	http://ftp.ebi.ac.uk/pub/databases/gwas/summary_statistics/GCST90201001-GCST90202000/GCST90201016/GCST90201016_buildGRCh38.tsv.gz
4-methyl-2-oxopentanoate to 3-methyl-2-oxobutyrate ratio	8224 European	http://ftp.ebi.ac.uk/pub/databases/gwas/summary_statistics/GCST90201001-GCST90202000/GCST90201017/GCST90201017_buildGRCh38.tsv.gz
Bilirubin (Z,Z) to glucuronate ratio	8103 European	http://ftp.ebi.ac.uk/pub/databases/gwas/summary_statistics/GCST90201001-GCST90202000/GCST90201018/GCST90201018_buildGRCh38.tsv.gz
Glucuronate to etiocholanolone glucuronide ratio	7631 European	http://ftp.ebi.ac.uk/pub/databases/gwas/summary_statistics/GCST90201001-GCST90202000/GCST90201019/GCST90201019_buildGRCh38.tsv.gz
Paraxanthine to 5-acetylamino-6-formylamino-3-methyluracil ratio	7388 European	http://ftp.ebi.ac.uk/pub/databases/gwas/summary_statistics/GCST90201001-GCST90202000/GCST90201020/GCST90201020_buildGRCh38.tsv.gz

## Sheet: Sheet2
Supplementary Table 2: Summary statistics of idiopathic pulmonary fibrosis (IPF)
Trait	Sample Size	Cases	Controls	Number of SNPs	Data Source
IPF	340596	1812	338784	1048574	gs://finngen-public-data-r8/summary_stats/finngen_R8_IPF.gz

## Sheet: Sheet3
Supplementary Table 3: As SNPs detailed parameters for 17 metabolites
SNP	Exposure	Ref	Alt	F	P
rs75446748	N-acetylglycine levels	C	T	21.9007	2.86322e-06
rs1890452	N-acetylglycine levels	A	G	24.036	9.42707e-07
rs112816924	N-acetylglycine levels	T	C	20.5201	5.8859e-06
rs16824802	N-acetylglycine levels	T	C	26.8352	2.20805e-07
rs1047891	N-acetylglycine levels	A	C	586.797	1.16081e-129
rs62182612	N-acetylglycine levels	A	G	20.0259	7.62083e-06
rs77976040	N-acetylglycine levels	C	A	19.7719	8.70314e-06
rs9821781	N-acetylglycine levels	A	G	29.313	6.13598e-08
rs358908	N-acetylglycine levels	C	T	26.2612	2.97225e-07
rs12233751	N-acetylglycine levels	C	A	24.9179	5.96375e-07
rs115090460	N-acetylglycine levels	T	A	20.0097	7.68538e-06
rs243795	N-acetylglycine levels	C	T	22.9846	1.62837e-06
rs4947536	N-acetylglycine levels	G	C	19.9748	7.82701e-06
rs11136810	N-acetylglycine levels	G	C	22.342	2.27522e-06
rs76513761	N-acetylglycine levels	C	T	19.9639	7.87172e-06
rs78612075	N-acetylglycine levels	A	G	20.1894	6.99641e-06
rs10757444	N-acetylglycine levels	A	G	24.2644	8.37259e-07
rs144831076	N-acetylglycine levels	C	T	25.2845	4.93093e-07
rs151202997	N-acetylglycine levels	T	G	20.5557	5.77718e-06
rs596603	N-acetylglycine levels	G	T	59.9423	9.69793e-15
rs7127777	N-acetylglycine levels	C	G	22.5444	2.04763e-06
rs11108842	N-acetylglycine levels	G	T	21.3238	3.86845e-06
rs2329096	N-acetylglycine levels	T	C	19.9202	8.05364e-06
rs141342711	N-acetylglycine levels	T	C	22.9534	1.65503e-06
rs78829102	N-acetylglycine levels	A	G	21.9062	2.85524e-06
rs117206739	N-acetylglycine levels	T	C	20.277	6.68267e-06
rs9614932	N-acetylglycine levels	T	C	22.2797	2.35019e-06
rs4657374	Docosadienoate (22:2n6) levels	T	A	20.7993	5.087e-06
rs3731644	Docosadienoate (22:2n6) levels	C	T	20.7665	5.1746e-06
rs56040563	Docosadienoate (22:2n6) levels	T	C	21.723	3.14147e-06
rs9853845	Docosadienoate (22:2n6) levels	G	A	21.4308	3.65862e-06
rs73065156	Docosadienoate (22:2n6) levels	G	A	19.9064	8.11272e-06
rs116530753	Docosadienoate (22:2n6) levels	A	G	23.1493	1.49457e-06
rs10057995	Docosadienoate (22:2n6) levels	A	G	19.7157	8.96461e-06
rs197490	Docosadienoate (22:2n6) levels	C	T	20.4222	6.19491e-06
rs117324423	Docosadienoate (22:2n6) levels	C	G	24.3396	8.05107e-07
rs76689759	Docosadienoate (22:2n6) levels	A	T	19.6022	9.51288e-06
rs79534035	Docosadienoate (22:2n6) levels	C	G	19.5317	9.86987e-06
rs72609841	Docosadienoate (22:2n6) levels	T	C	21.2044	4.11696e-06
rs79715983	Docosadienoate (22:2n6) levels	C	T	20.1681	7.07435e-06
rs79950608	Docosadienoate (22:2n6) levels	T	C	22.4815	2.11579e-06
rs6585751	Docosadienoate (22:2n6) levels	A	G	20.1094	7.29506e-06
rs11051139	Docosadienoate (22:2n6) levels	A	G	22.0345	2.67064e-06
rs2484589	Docosadienoate (22:2n6) levels	A	G	20.0276	7.61429e-06
rs57582149	Docosadienoate (22:2n6) levels	G	T	19.8373	8.41101e-06
rs118125312	Docosadienoate (22:2n6) levels	A	G	21.5426	3.45112e-06
rs79373650	Docosadienoate (22:2n6) levels	G	A	23.7483	1.09469e-06
rs111949383	Docosadienoate (22:2n6) levels	G	C	25.4413	4.54581e-07
rs4666393	Isovalerylcarnitine (C5) levels	C	T	20.016	7.66029e-06
rs6749227	Isovalerylcarnitine (C5) levels	C	T	22.468	2.13057e-06
rs36113945	Isovalerylcarnitine (C5) levels	C	A	22.0507	2.64816e-06
rs79211833	Isovalerylcarnitine (C5) levels	C	T	19.5303	9.87804e-06
rs140582732	Isovalerylcarnitine (C5) levels	T	C	19.8028	8.56415e-06
rs7707728	Isovalerylcarnitine (C5) levels	T	C	26.7282	2.33385e-07
rs273900	Isovalerylcarnitine (C5) levels	A	G	140.652	1.88579e-32
rs12112191	Isovalerylcarnitine (C5) levels	G	A	19.7727	8.69937e-06
rs80329585	Isovalerylcarnitine (C5) levels	C	A	23.467	1.26699e-06
rs62525488	Isovalerylcarnitine (C5) levels	G	A	21.6831	3.20756e-06
rs55665473	Isovalerylcarnitine (C5) levels	A	G	20.7097	5.3303e-06
rs1171616	Isovalerylcarnitine (C5) levels	T	G	31.2498	2.26014e-08
rs117793326	Isovalerylcarnitine (C5) levels	G	A	19.6405	9.32362e-06
rs34708625	Isovalerylcarnitine (C5) levels	C	T	37.5727	8.76453e-10
rs117747447	Isovalerylcarnitine (C5) levels	C	G	20.0596	7.48766e-06
rs192431765	Isovalerylcarnitine (C5) levels	C	G	28.6084	8.82786e-08
rs2289329	Isovalerylcarnitine (C5) levels	C	T	126.063	2.93331e-29
rs1801591	Isovalerylcarnitine (C5) levels	A	G	20.5837	5.69286e-06
rs117855554	Isovalerylcarnitine (C5) levels	T	G	20.0212	7.63899e-06
rs149719179	Isovalerylcarnitine (C5) levels	C	A	20.2403	6.81232e-06
rs74759468	Isovalerylcarnitine (C5) levels	T	C	20.2715	6.70226e-06
rs143854855	Isovalerylcarnitine (C5) levels	T	A	19.9032	8.1255e-06
rs11152173	Isovalerylcarnitine (C5) levels	T	C	20.0573	7.49641e-06
rs144720400	Isovalerylcarnitine (C5) levels	T	C	19.8691	8.27235e-06
rs118170877	Isovalerylcarnitine (C5) levels	G	A	23.9191	1.00169e-06
rs9976940	Isovalerylcarnitine (C5) levels	G	C	19.9752	7.82582e-06
rs114076932	Homostachydrine levels	G	A	23.4174	1.30014e-06
rs59357769	Homostachydrine levels	G	A	19.9641	7.8713e-06
rs114506731	Homostachydrine levels	G	A	19.6241	9.40471e-06
rs11710870	Homostachydrine levels	A	G	21.0415	4.48243e-06
rs187612898	Homostachydrine levels	G	T	19.777	8.68066e-06
rs34837397	Homostachydrine levels	T	G	22.4807	2.1166e-06
rs186037879	Homostachydrine levels	T	C	19.7397	8.85157e-06
rs2516788	Homostachydrine levels	C	G	148.112	4.40342e-34
rs74823953	Homostachydrine levels	T	C	40.284	2.18504e-10
rs9368998	Homostachydrine levels	C	G	21.2275	4.06775e-06
rs56106855	Homostachydrine levels	C	G	21.7746	3.05775e-06
rs144423046	Homostachydrine levels	T	G	20.6021	5.63882e-06
rs35720320	Homostachydrine levels	T	G	20.0326	7.59428e-06
rs75562367	Homostachydrine levels	A	G	20.8625	4.92153e-06
rs73137993	Homostachydrine levels	G	A	19.6108	9.47038e-06
rs55772127	Homostachydrine levels	G	A	20.5479	5.80065e-06
rs75460946	Homostachydrine levels	G	A	22.8825	1.71713e-06
rs184812914	Homostachydrine levels	C	T	20.2399	6.81352e-06
rs642193	Homostachydrine levels	A	C	20.4854	5.99347e-06
rs117419922	Homostachydrine levels	T	G	20.9927	4.59783e-06
rs10823750	Homostachydrine levels	G	A	22.3549	2.25992e-06
rs4757429	Homostachydrine levels	T	C	21.756	3.08761e-06
rs143951162	Homostachydrine levels	T	C	19.9951	7.74477e-06
rs117082996	Homostachydrine levels	A	G	19.6239	9.40487e-06
rs150959554	Homostachydrine levels	C	T	19.7652	8.73418e-06
rs2455717	Homostachydrine levels	T	A	21.2227	4.07803e-06
rs146326296	Homostachydrine levels	T	C	20.2312	6.84461e-06
rs75529162	Homostachydrine levels	A	C	21.879	2.8956e-06
rs8129815	Homostachydrine levels	A	T	20.7118	5.32448e-06
rs9309454	Gamma-glutamylalanine levels	G	T	22.9773	1.63405e-06
rs75200713	Gamma-glutamylalanine levels	C	T	30.4545	3.40366e-08
rs79926439	Gamma-glutamylalanine levels	C	T	20.0221	7.63377e-06
rs62345864	Gamma-glutamylalanine levels	T	C	20.9967	4.58749e-06
rs114038541	Gamma-glutamylalanine levels	A	G	24.5729	7.13044e-07
rs76301902	Gamma-glutamylalanine levels	A	G	19.7381	8.85713e-06
rs62483108	Gamma-glutamylalanine levels	A	G	19.8272	8.454e-06
rs55920327	Gamma-glutamylalanine levels	T	C	25.0685	5.51346e-07
rs7906272	Gamma-glutamylalanine levels	G	A	23.9943	9.63058e-07
rs3782549	Gamma-glutamylalanine levels	G	T	19.7628	8.74284e-06
rs7310682	Gamma-glutamylalanine levels	G	C	23.5729	1.19878e-06
rs4765294	Gamma-glutamylalanine levels	A	G	23.9541	9.83259e-07
rs9318482	Gamma-glutamylalanine levels	C	T	20.1913	6.9872e-06
rs7185389	Gamma-glutamylalanine levels	T	G	20.9413	4.72211e-06
rs1706720	Gamma-glutamylalanine levels	C	G	21.6138	3.32447e-06
rs7213056	Gamma-glutamylalanine levels	G	A	19.5949	9.54591e-06
rs113342678	Gamma-glutamylalanine levels	G	A	30.8444	2.78395e-08
rs7514041	13-HODE + 9-HODE levels	A	G	20.0883	7.37607e-06
rs140690283	13-HODE + 9-HODE levels	G	A	22.593	1.99636e-06
rs7581134	13-HODE + 9-HODE levels	A	G	20.5485	5.79874e-06
rs1488089	13-HODE + 9-HODE levels	T	A	21.4263	3.6669e-06
rs75624037	13-HODE + 9-HODE levels	T	G	24.0804	9.21116e-07
rs141087794	13-HODE + 9-HODE levels	G	A	20.0542	7.50768e-06
rs148917008	13-HODE + 9-HODE levels	T	C	20.5139	5.90442e-06
rs142051011	13-HODE + 9-HODE levels	T	A	23.3038	1.37916e-06
rs1198965	13-HODE + 9-HODE levels	C	T	20.7763	5.14779e-06
rs9472704	13-HODE + 9-HODE levels	A	G	20.0918	7.36259e-06
rs71537095	13-HODE + 9-HODE levels	C	T	24.6994	6.67942e-07
rs289205	13-HODE + 9-HODE levels	T	A	20.6124	5.60821e-06
rs146539354	13-HODE + 9-HODE levels	G	C	19.8018	8.56832e-06
rs1888287	13-HODE + 9-HODE levels	T	C	23.1483	1.49541e-06
rs1024277	13-HODE + 9-HODE levels	C	T	19.5343	9.85698e-06
rs74154781	13-HODE + 9-HODE levels	A	G	19.9006	8.13633e-06
rs144295623	13-HODE + 9-HODE levels	A	G	20.5667	5.74415e-06
rs71407802	13-HODE + 9-HODE levels	T	C	20.0836	7.39374e-06
rs16944511	13-HODE + 9-HODE levels	G	A	27.603	1.48434e-07
rs71364555	13-HODE + 9-HODE levels	A	G	19.5227	9.91572e-06
rs62105542	13-HODE + 9-HODE levels	G	T	20.6716	5.43746e-06
rs77603131	4-hydroxyglutamate levels	G	A	24.5463	7.22923e-07
rs76306311	4-hydroxyglutamate levels	A	G	21.6744	3.22082e-06
rs17538288	4-hydroxyglutamate levels	A	G	21.2324	4.05555e-06
rs115187021	4-hydroxyglutamate levels	T	C	19.9932	7.74935e-06
rs147700856	4-hydroxyglutamate levels	A	C	25.6042	4.17581e-07
rs71319856	4-hydroxyglutamate levels	A	T	22.2908	2.33564e-06
rs56897748	4-hydroxyglutamate levels	C	A	21.3242	3.8658e-06
rs150319196	4-hydroxyglutamate levels	T	G	19.7192	8.94355e-06
rs75096272	4-hydroxyglutamate levels	A	G	26.9766	2.05134e-07
rs2545790	4-hydroxyglutamate levels	C	G	23.9476	9.86599e-07
rs71637311	4-hydroxyglutamate levels	T	C	21.2116	4.09991e-06
rs78297260	4-hydroxyglutamate levels	A	T	20.6001	5.6422e-06
rs6464809	4-hydroxyglutamate levels	T	A	20.1044	7.31154e-06
rs147019291	4-hydroxyglutamate levels	T	G	22.3642	2.24815e-06
rs7042524	4-hydroxyglutamate levels	A	G	20.1939	6.97753e-06
rs7078003	4-hydroxyglutamate levels	T	C	57.5347	3.29477e-14
rs10835056	4-hydroxyglutamate levels	G	T	21.4057	3.70533e-06
rs4765842	4-hydroxyglutamate levels	A	G	22.0495	2.64879e-06
rs182753626	4-hydroxyglutamate levels	G	C	19.5947	9.54618e-06
rs149999931	4-hydroxyglutamate levels	A	G	20.3322	6.49068e-06
rs12441183	4-hydroxyglutamate levels	C	T	20.8974	4.83109e-06
rs141671482	4-hydroxyglutamate levels	C	T	21.4518	3.61688e-06
rs28609190	4-hydroxyglutamate levels	C	T	22.0848	2.60031e-06
rs6420443	4-hydroxyglutamate levels	C	A	19.8105	8.52638e-06
rs28396852	4-hydroxyglutamate levels	A	T	19.9987	7.7275e-06
rs7246170	4-hydroxyglutamate levels	T	C	21.2334	4.05386e-06
rs139181523	4-hydroxyglutamate levels	G	C	23.409	1.30526e-06
rs138999278	Cis-4-decenoate (10:1n6) levels	T	C	27.1373	1.88846e-07
rs149556176	Cis-4-decenoate (10:1n6) levels	C	T	38.0846	6.74191e-10
rs2185152	Cis-4-decenoate (10:1n6) levels	T	C	423.46	4.08321e-94
rs1418026	Cis-4-decenoate (10:1n6) levels	T	C	23.5762	1.197e-06
rs28415528	Cis-4-decenoate (10:1n6) levels	A	G	671.707	3.9094e-148
rs11205002	Cis-4-decenoate (10:1n6) levels	G	T	25.3127	4.859e-07
rs10021230	Cis-4-decenoate (10:1n6) levels	A	T	20.895	4.83846e-06
rs146431908	Cis-4-decenoate (10:1n6) levels	C	A	21.3567	3.80249e-06
rs34904423	Cis-4-decenoate (10:1n6) levels	G	A	21.8608	2.92347e-06
rs79795772	Cis-4-decenoate (10:1n6) levels	A	G	20.3518	6.42616e-06
rs1458352	Cis-4-decenoate (10:1n6) levels	G	A	22.5894	1.99998e-06
rs112085223	Cis-4-decenoate (10:1n6) levels	C	A	20.5341	5.84263e-06
rs10102352	Cis-4-decenoate (10:1n6) levels	G	A	20.5987	5.6483e-06
rs9298007	Cis-4-decenoate (10:1n6) levels	T	A	21.1448	4.247e-06
rs143180009	Cis-4-decenoate (10:1n6) levels	T	A	21.7402	3.11325e-06
rs55988623	Cis-4-decenoate (10:1n6) levels	G	A	20.6134	5.60529e-06
rs117734990	Cis-4-decenoate (10:1n6) levels	C	T	19.7967	8.59153e-06
rs4942210	Cis-4-decenoate (10:1n6) levels	C	T	21.1184	4.30615e-06
rs41295332	Cis-4-decenoate (10:1n6) levels	T	C	19.751	8.79866e-06
rs12445598	Cis-4-decenoate (10:1n6) levels	T	C	19.9798	7.80633e-06
rs876481	Cis-4-decenoate (10:1n6) levels	T	C	19.8017	8.56878e-06
rs3935281	Cis-4-decenoate (10:1n6) levels	T	C	19.9105	8.09507e-06
rs61781291	1-(1-enyl-palmitoyl)-GPC (p-16:0) levels	A	T	55.6825	8.4588e-14
rs6692150	1-(1-enyl-palmitoyl)-GPC (p-16:0) levels	C	A	19.7187	8.94881e-06
rs12987874	1-(1-enyl-palmitoyl)-GPC (p-16:0) levels	C	T	20.0059	7.70075e-06
rs569415514	1-(1-enyl-palmitoyl)-GPC (p-16:0) levels	C	T	22.087	2.59841e-06
rs9808956	1-(1-enyl-palmitoyl)-GPC (p-16:0) levels	G	A	19.8429	8.38628e-06
rs79879633	1-(1-enyl-palmitoyl)-GPC (p-16:0) levels	A	G	19.6736	9.1626e-06
rs143269888	1-(1-enyl-palmitoyl)-GPC (p-16:0) levels	G	T	21.292	3.93324e-06
rs299362	1-(1-enyl-palmitoyl)-GPC (p-16:0) levels	A	G	20.7536	5.20906e-06
rs199959058	1-(1-enyl-palmitoyl)-GPC (p-16:0) levels	T	C	21.242	4.03689e-06
rs56001438	1-(1-enyl-palmitoyl)-GPC (p-16:0) levels	T	C	20.1813	7.02562e-06
rs62460125	1-(1-enyl-palmitoyl)-GPC (p-16:0) levels	C	T	24.2888	8.26707e-07
rs146372921	1-(1-enyl-palmitoyl)-GPC (p-16:0) levels	T	C	21.0287	4.51248e-06
rs73721339	1-(1-enyl-palmitoyl)-GPC (p-16:0) levels	A	C	22.4703	2.12825e-06
rs12547067	1-(1-enyl-palmitoyl)-GPC (p-16:0) levels	A	G	20.9015	4.82234e-06
rs34799273	1-(1-enyl-palmitoyl)-GPC (p-16:0) levels	G	A	19.8998	8.13996e-06
rs174560	1-(1-enyl-palmitoyl)-GPC (p-16:0) levels	C	T	106.806	4.84653e-25
rs61916719	1-(1-enyl-palmitoyl)-GPC (p-16:0) levels	T	C	19.9315	8.00571e-06
rs2766114	1-(1-enyl-palmitoyl)-GPC (p-16:0) levels	A	G	23.0125	1.60484e-06
rs77107962	1-(1-enyl-palmitoyl)-GPC (p-16:0) levels	T	C	23.2999	1.38193e-06
rs1077989	1-(1-enyl-palmitoyl)-GPC (p-16:0) levels	C	A	40.9722	1.53635e-10
rs114816999	1-(1-enyl-palmitoyl)-GPC (p-16:0) levels	T	C	21.4304	3.65898e-06
rs4786957	1-(1-enyl-palmitoyl)-GPC (p-16:0) levels	C	T	19.5511	9.76965e-06
rs62036205	1-(1-enyl-palmitoyl)-GPC (p-16:0) levels	C	A	21.9328	2.81595e-06
rs12921296	1-(1-enyl-palmitoyl)-GPC (p-16:0) levels	A	G	21.5187	3.49452e-06
rs113504580	1-(1-enyl-palmitoyl)-GPC (p-16:0) levels	T	C	19.8747	8.24725e-06
rs3910162	1-(1-enyl-palmitoyl)-GPC (p-16:0) levels	G	A	19.8158	8.50565e-06
rs7262063	1-(1-enyl-palmitoyl)-GPC (p-16:0) levels	A	G	20.2883	6.64359e-06
rs80319729	1-(1-enyl-palmitoyl)-GPC (p-16:0) levels	T	C	20.4125	6.22635e-06
rs113633706	1-(1-enyl-palmitoyl)-GPC (p-16:0) levels	A	G	19.6702	9.17905e-06
rs6662518	N-methyltaurine levels	T	C	20.7192	5.29669e-06
rs6671682	N-methyltaurine levels	T	C	19.6545	9.24296e-06
rs10179520	N-methyltaurine levels	A	G	19.7771	8.66861e-06
rs12474137	N-methyltaurine levels	G	A	25.4665	4.48026e-07
rs1898707	N-methyltaurine levels	A	G	24.8028	6.3205e-07
rs60185985	N-methyltaurine levels	A	G	20.1299	7.20775e-06
rs11719691	N-methyltaurine levels	G	T	20.2004	6.94625e-06
rs286018	N-methyltaurine levels	G	C	21.9899	2.72923e-06
rs879815	N-methyltaurine levels	A	G	24.6192	6.95211e-07
rs10279978	N-methyltaurine levels	A	G	20.852	4.94191e-06
rs148197771	N-methyltaurine levels	A	C	19.7037	9.0086e-06
rs191630977	N-methyltaurine levels	A	G	20.7358	5.25109e-06
rs1375791	N-methyltaurine levels	G	A	22.7502	1.83699e-06
rs113281912	N-methyltaurine levels	A	T	22.4164	2.18556e-06
rs7022505	N-methyltaurine levels	T	C	21.8988	2.86207e-06
rs143462072	N-methyltaurine levels	A	G	24.6597	6.80799e-07
rs1946084	N-methyltaurine levels	G	A	21.2923	3.92722e-06
rs139554333	N-methyltaurine levels	G	A	20.239	6.80808e-06
rs138220800	N-methyltaurine levels	A	G	19.6228	9.39764e-06
rs117836792	N-methyltaurine levels	G	C	20.7327	5.25966e-06
rs138082641	N-methyltaurine levels	A	G	21.0797	4.38796e-06
rs11070219	N-methyltaurine levels	T	C	20.8695	4.8968e-06
rs8043403	N-methyltaurine levels	G	C	22.5552	2.03324e-06
rs112909685	N-methyltaurine levels	A	G	20.7108	5.31992e-06
rs11656324	N-methyltaurine levels	C	G	22.1962	2.45087e-06
rs139132726	N-methyltaurine levels	T	C	23.4482	1.27754e-06
rs1284407	N-methyltaurine levels	A	G	20.2866	6.64083e-06
rs73016721	N-methyltaurine levels	T	A	24.8694	6.10594e-07
rs115343247	N-methyltaurine levels	C	T	26.3074	2.89701e-07
rs2284011	N-methyltaurine levels	T	C	23.4646	1.26668e-06
rs67942738	9-hydroxystearate levels	G	A	21.0421	4.47948e-06
rs860140	9-hydroxystearate levels	T	C	28.1198	1.13578e-07
rs150658308	9-hydroxystearate levels	G	A	22.6194	1.96866e-06
rs75428077	9-hydroxystearate levels	C	T	20.6456	5.5104e-06
rs143830551	9-hydroxystearate levels	G	T	22.3166	2.30477e-06
rs145414193	9-hydroxystearate levels	A	C	24.3152	8.15182e-07
rs61792723	9-hydroxystearate levels	T	C	20.1208	7.24997e-06
rs17035181	9-hydroxystearate levels	G	T	26.0747	3.27332e-07
rs35236658	9-hydroxystearate levels	A	G	19.7341	8.87597e-06
rs6950543	9-hydroxystearate levels	G	C	22.057	2.63869e-06
rs2515539	9-hydroxystearate levels	C	T	22.791	1.80054e-06
rs681151	9-hydroxystearate levels	C	A	25.0978	5.43075e-07
rs11005196	9-hydroxystearate levels	T	G	20.362	6.39108e-06
rs12778354	9-hydroxystearate levels	C	T	20.2979	6.6086e-06
rs603424	9-hydroxystearate levels	A	G	33.3845	7.52921e-09
rs11101932	9-hydroxystearate levels	T	C	21.3896	3.73659e-06
rs7397873	9-hydroxystearate levels	A	G	21.585	3.37437e-06
rs900986	9-hydroxystearate levels	C	T	20.6832	5.4034e-06
rs144165507	9-hydroxystearate levels	A	G	21.7151	3.15318e-06
rs34026165	9-hydroxystearate levels	A	G	21.1377	4.26176e-06
rs8088564	9-hydroxystearate levels	C	G	20.4747	6.02531e-06
rs4470224	9-hydroxystearate levels	T	A	26.5888	2.50781e-07
rs4413058	9-hydroxystearate levels	T	C	20.3437	6.45185e-06
rs140440902	9-hydroxystearate levels	G	A	21.3347	3.84536e-06
rs73221192	9-hydroxystearate levels	A	G	20.1175	7.26252e-06
rs145634396	Tyramine O-sulfate levels	G	C	19.5518	9.7628e-06
rs1841655	Tyramine O-sulfate levels	T	G	20.3865	6.30929e-06
rs114644345	Tyramine O-sulfate levels	A	G	22.5276	2.06481e-06
rs140442472	Tyramine O-sulfate levels	C	G	22.92	1.6833e-06
rs190951316	Tyramine O-sulfate levels	A	G	22.1428	2.52297e-06
rs75233874	Tyramine O-sulfate levels	G	C	19.8894	8.18147e-06
rs62388412	Tyramine O-sulfate levels	A	G	19.7437	8.83001e-06
rs4279398	Tyramine O-sulfate levels	G	A	21.631	3.29449e-06
rs6919740	Tyramine O-sulfate levels	T	A	22.5359	2.0559e-06
rs6593010	Tyramine O-sulfate levels	G	A	24.0867	9.17724e-07
rs183840159	Tyramine O-sulfate levels	C	A	19.972	7.83544e-06
rs75151194	Tyramine O-sulfate levels	G	T	19.9368	7.98107e-06
rs144208208	Tyramine O-sulfate levels	A	G	19.8962	8.15332e-06
rs118121717	Tyramine O-sulfate levels	A	G	23.9275	9.9683e-07
rs138503264	Tyramine O-sulfate levels	A	C	20.6458	5.50916e-06
rs75047119	Tyramine O-sulfate levels	T	C	20.4571	6.08042e-06
rs10144811	Tyramine O-sulfate levels	C	T	24.1161	9.03785e-07
rs17095637	Tyramine O-sulfate levels	G	A	21.1572	4.21838e-06
rs62017884	Tyramine O-sulfate levels	G	A	20.3103	6.56525e-06
rs76320907	Tyramine O-sulfate levels	T	C	19.9137	8.0783e-06
rs117889737	Tyramine O-sulfate levels	T	C	22.6332	1.95421e-06
rs76920826	Tyramine O-sulfate levels	A	C	20.4049	6.24906e-06
rs62112594	Tyramine O-sulfate levels	T	C	20.6299	5.55526e-06
rs138755169	1-myristoyl-2-arachidonoyl-GPC (14:0/20:4) levels	A	G	19.9997	7.7261e-06
rs116838287	1-myristoyl-2-arachidonoyl-GPC (14:0/20:4) levels	A	G	21.2448	4.03098e-06
rs17363722	1-myristoyl-2-arachidonoyl-GPC (14:0/20:4) levels	T	C	23.8286	1.04987e-06
rs10493861	1-myristoyl-2-arachidonoyl-GPC (14:0/20:4) levels	C	T	22.6196	1.96914e-06
rs780093	1-myristoyl-2-arachidonoyl-GPC (14:0/20:4) levels	C	T	25.695	3.98575e-07
rs75340150	1-myristoyl-2-arachidonoyl-GPC (14:0/20:4) levels	A	G	21.8752	2.90185e-06
rs4668097	1-myristoyl-2-arachidonoyl-GPC (14:0/20:4) levels	G	T	20.075	7.42791e-06
rs6730643	1-myristoyl-2-arachidonoyl-GPC (14:0/20:4) levels	G	A	22.3856	2.22417e-06
rs7642482	1-myristoyl-2-arachidonoyl-GPC (14:0/20:4) levels	G	A	21.7712	3.06335e-06
rs56077666	1-myristoyl-2-arachidonoyl-GPC (14:0/20:4) levels	A	C	20.3671	6.37553e-06
rs1726537	1-myristoyl-2-arachidonoyl-GPC (14:0/20:4) levels	T	C	22.23	2.41163e-06
rs79682447	1-myristoyl-2-arachidonoyl-GPC (14:0/20:4) levels	A	G	21.6198	3.31495e-06
rs10032323	1-myristoyl-2-arachidonoyl-GPC (14:0/20:4) levels	A	G	23.7924	1.06984e-06
rs111582663	1-myristoyl-2-arachidonoyl-GPC (14:0/20:4) levels	A	C	22.4587	2.14109e-06
rs7786123	1-myristoyl-2-arachidonoyl-GPC (14:0/20:4) levels	G	C	20.9834	4.62054e-06
rs2458285	1-myristoyl-2-arachidonoyl-GPC (14:0/20:4) levels	T	C	22.589	2.00059e-06
rs28601761	1-myristoyl-2-arachidonoyl-GPC (14:0/20:4) levels	G	C	27.8256	1.32299e-07
rs102275	1-myristoyl-2-arachidonoyl-GPC (14:0/20:4) levels	C	T	500.285	7.74904e-111
rs75460503	1-myristoyl-2-arachidonoyl-GPC (14:0/20:4) levels	G	T	22.2054	2.44304e-06
rs56404504	1-myristoyl-2-arachidonoyl-GPC (14:0/20:4) levels	T	A	20.0767	7.4207e-06
rs141332412	1-myristoyl-2-arachidonoyl-GPC (14:0/20:4) levels	T	C	25.3819	4.68809e-07
rs58542926	1-myristoyl-2-arachidonoyl-GPC (14:0/20:4) levels	T	C	50.5552	1.15136e-12
rs182611493	1-myristoyl-2-arachidonoyl-GPC (14:0/20:4) levels	G	A	27.5633	1.51512e-07
rs143871568	1-myristoyl-2-arachidonoyl-GPC (14:0/20:4) levels	A	G	19.7087	8.99592e-06
rs11673095	1-myristoyl-2-arachidonoyl-GPC (14:0/20:4) levels	A	G	19.8771	8.23793e-06
rs1573990	N-palmitoyl-heptadecasphingosine (d17:1/16:0) levels	C	A	22.9975	1.61687e-06
rs17031350	N-palmitoyl-heptadecasphingosine (d17:1/16:0) levels	C	T	19.9564	7.89927e-06
rs72943009	N-palmitoyl-heptadecasphingosine (d17:1/16:0) levels	T	C	19.9894	7.76413e-06
rs140327416	N-palmitoyl-heptadecasphingosine (d17:1/16:0) levels	T	G	23.1417	1.49985e-06
rs13118779	N-palmitoyl-heptadecasphingosine (d17:1/16:0) levels	G	A	23.1357	1.50452e-06
rs6844268	N-palmitoyl-heptadecasphingosine (d17:1/16:0) levels	G	T	22.6592	1.92785e-06
rs111249212	N-palmitoyl-heptadecasphingosine (d17:1/16:0) levels	T	C	21.2624	3.99277e-06
rs117244526	N-palmitoyl-heptadecasphingosine (d17:1/16:0) levels	G	C	19.8322	8.4307e-06
rs117853637	N-palmitoyl-heptadecasphingosine (d17:1/16:0) levels	A	G	20.7815	5.13197e-06
rs2190113	N-palmitoyl-heptadecasphingosine (d17:1/16:0) levels	T	C	21.206	4.11198e-06
rs1304116	N-palmitoyl-heptadecasphingosine (d17:1/16:0) levels	C	T	20.7065	5.3373e-06
rs1554060	N-palmitoyl-heptadecasphingosine (d17:1/16:0) levels	T	C	23.3271	1.36201e-06
rs146621470	N-palmitoyl-heptadecasphingosine (d17:1/16:0) levels	A	G	19.8295	8.44229e-06
rs189390267	N-palmitoyl-heptadecasphingosine (d17:1/16:0) levels	G	A	20.3239	6.51831e-06
rs2588977	N-palmitoyl-heptadecasphingosine (d17:1/16:0) levels	G	A	23.0294	1.59005e-06
rs34580508	N-palmitoyl-heptadecasphingosine (d17:1/16:0) levels	A	G	19.8382	8.40406e-06
rs11042299	N-palmitoyl-heptadecasphingosine (d17:1/16:0) levels	A	G	20.9045	4.81313e-06
rs182222140	N-palmitoyl-heptadecasphingosine (d17:1/16:0) levels	A	G	21.2456	4.02773e-06
rs113061188	N-palmitoyl-heptadecasphingosine (d17:1/16:0) levels	T	C	20.1348	7.19561e-06
rs11604424	N-palmitoyl-heptadecasphingosine (d17:1/16:0) levels	T	C	26.637	2.44572e-07
rs4411320	N-palmitoyl-heptadecasphingosine (d17:1/16:0) levels	T	G	22.7654	1.82413e-06
rs61955719	N-palmitoyl-heptadecasphingosine (d17:1/16:0) levels	T	G	24.5944	7.0509e-07
rs77387990	N-palmitoyl-heptadecasphingosine (d17:1/16:0) levels	C	T	22.3781	2.23199e-06
rs7157785	N-palmitoyl-heptadecasphingosine (d17:1/16:0) levels	T	G	145.931	1.31659e-33
rs77106385	N-palmitoyl-heptadecasphingosine (d17:1/16:0) levels	C	A	20.8829	4.8673e-06
rs1031556	N-palmitoyl-heptadecasphingosine (d17:1/16:0) levels	C	G	20.4478	6.10976e-06
rs364585	N-palmitoyl-heptadecasphingosine (d17:1/16:0) levels	G	A	36.7991	1.30292e-09
rs2824628	N-palmitoyl-heptadecasphingosine (d17:1/16:0) levels	C	G	19.6725	9.16503e-06
rs28625148	N-palmitoyl-heptadecasphingosine (d17:1/16:0) levels	A	G	20.1735	7.05171e-06
rs9616420	N-palmitoyl-heptadecasphingosine (d17:1/16:0) levels	C	G	20.5336	5.84188e-06
rs10924103	N-lactoyl phenylalanine levels	G	A	20.1802	7.03e-06
rs62149804	N-lactoyl phenylalanine levels	A	T	19.7451	8.8263e-06
rs7563530	N-lactoyl phenylalanine levels	T	C	21.6903	3.19514e-06
rs79856597	N-lactoyl phenylalanine levels	T	C	20.4927	5.97021e-06
rs9313052	N-lactoyl phenylalanine levels	C	G	21.5165	3.49833e-06
rs2231478	N-lactoyl phenylalanine levels	G	C	20.9773	4.63489e-06
rs116300679	N-lactoyl phenylalanine levels	G	C	22.2826	2.34674e-06
rs539570	N-lactoyl phenylalanine levels	T	C	22.0377	2.66624e-06
rs10229445	N-lactoyl phenylalanine levels	G	T	19.8789	8.22925e-06
rs2935755	N-lactoyl phenylalanine levels	A	G	19.9203	8.05392e-06
rs7027736	N-lactoyl phenylalanine levels	A	G	19.751	8.79955e-06
rs1111288	N-lactoyl phenylalanine levels	T	C	20.1987	6.96209e-06
rs17769668	N-lactoyl phenylalanine levels	C	G	25.4434	4.54071e-07
rs10746203	N-lactoyl phenylalanine levels	G	T	20.3401	6.46573e-06
rs138799908	N-lactoyl phenylalanine levels	G	A	20.363	6.38907e-06
rs75509729	N-lactoyl phenylalanine levels	T	C	21.4631	3.59727e-06
rs112105024	N-lactoyl phenylalanine levels	T	C	24.9572	5.843e-07
rs3844442	N-lactoyl phenylalanine levels	A	T	20.9604	4.67655e-06
rs60005551	Sulfate of piperine metabolite C18H21NO3 (1) levels	A	G	20.1219	7.24439e-06
rs79003624	Sulfate of piperine metabolite C18H21NO3 (1) levels	A	G	21.6035	3.3414e-06
rs4667038	Sulfate of piperine metabolite C18H21NO3 (1) levels	T	A	20.2422	6.80218e-06
rs141471965	Sulfate of piperine metabolite C18H21NO3 (1) levels	T	C	44.0466	3.18626e-11
rs890947	Sulfate of piperine metabolite C18H21NO3 (1) levels	A	G	20.7952	5.09534e-06
rs140408777	Sulfate of piperine metabolite C18H21NO3 (1) levels	T	C	19.5096	9.98049e-06
rs72984093	Sulfate of piperine metabolite C18H21NO3 (1) levels	T	C	20.0403	7.5601e-06
rs76862465	Sulfate of piperine metabolite C18H21NO3 (1) levels	C	G	21.2	4.1247e-06
rs11764864	Sulfate of piperine metabolite C18H21NO3 (1) levels	C	T	20.8679	4.90538e-06
rs6578069	Sulfate of piperine metabolite C18H21NO3 (1) levels	A	G	21.9076	2.85165e-06
rs17791653	Sulfate of piperine metabolite C18H21NO3 (1) levels	C	T	20.1824	7.01865e-06
rs2331715	Sulfate of piperine metabolite C18H21NO3 (1) levels	C	A	19.8899	8.17853e-06
rs148258079	Sulfate of piperine metabolite C18H21NO3 (1) levels	G	T	21.0041	4.56879e-06
rs115415327	Sulfate of piperine metabolite C18H21NO3 (1) levels	T	C	20.6511	5.49344e-06
rs807118	Sulfate of piperine metabolite C18H21NO3 (1) levels	G	A	20.6084	5.61753e-06
rs8098457	Sulfate of piperine metabolite C18H21NO3 (1) levels	A	G	21.9145	2.84135e-06
rs146877018	Sulfate of piperine metabolite C18H21NO3 (1) levels	A	G	23.0862	1.54372e-06
rs150535819	Sulfate of piperine metabolite C18H21NO3 (1) levels	A	C	21.901	2.86154e-06
rs12607293	Sulfate of piperine metabolite C18H21NO3 (1) levels	C	T	19.801	8.56807e-06
rs8112314	Sulfate of piperine metabolite C18H21NO3 (1) levels	T	C	21.4409	3.63745e-06
rs146398355	Sulfate of piperine metabolite C18H21NO3 (1) levels	A	G	22.5422	2.04899e-06
rs707578	Sulfate of piperine metabolite C18H21NO3 (1) levels	T	C	22.6883	1.8988e-06
rs117055639	Sulfate of piperine metabolite C18H21NO3 (1) levels	A	G	20.611	5.60973e-06
rs6026629	Sulfate of piperine metabolite C18H21NO3 (1) levels	A	T	25.2483	5.02159e-07
rs199691	(2 or 3)-decenoate (10:1n7 or n8) levels	C	A	19.9692	7.84999e-06
rs2031958	(2 or 3)-decenoate (10:1n7 or n8) levels	C	G	21.93	2.81989e-06
rs148620988	(2 or 3)-decenoate (10:1n7 or n8) levels	C	T	21.8811	2.89269e-06
rs77110687	(2 or 3)-decenoate (10:1n7 or n8) levels	C	T	20.8853	4.8631e-06
rs9821781	(2 or 3)-decenoate (10:1n7 or n8) levels	A	G	20.8321	5.0004e-06
rs74681450	(2 or 3)-decenoate (10:1n7 or n8) levels	A	G	20.4874	5.98641e-06
rs114414442	(2 or 3)-decenoate (10:1n7 or n8) levels	G	A	21.3529	3.80959e-06
rs79859092	(2 or 3)-decenoate (10:1n7 or n8) levels	C	T	25.6383	4.10481e-07
rs17524553	(2 or 3)-decenoate (10:1n7 or n8) levels	A	T	19.834	8.42445e-06
rs659305	(2 or 3)-decenoate (10:1n7 or n8) levels	G	A	95.7059	1.31698e-22
rs2505293	(2 or 3)-decenoate (10:1n7 or n8) levels	T	C	20.8206	5.0304e-06
rs72952344	(2 or 3)-decenoate (10:1n7 or n8) levels	C	G	19.8103	8.53063e-06
rs6936797	(2 or 3)-decenoate (10:1n7 or n8) levels	A	G	20.841	4.97726e-06
rs12546439	(2 or 3)-decenoate (10:1n7 or n8) levels	T	C	21.232	4.05805e-06
rs117424573	(2 or 3)-decenoate (10:1n7 or n8) levels	T	C	23.3676	1.33416e-06
rs10099683	(2 or 3)-decenoate (10:1n7 or n8) levels	G	A	20.4558	6.08602e-06
rs1998757	(2 or 3)-decenoate (10:1n7 or n8) levels	C	G	21.4034	3.7111e-06
rs78416142	(2 or 3)-decenoate (10:1n7 or n8) levels	G	A	19.8074	8.54382e-06
rs11052059	(2 or 3)-decenoate (10:1n7 or n8) levels	A	G	23.7343	1.10252e-06
rs75026995	(2 or 3)-decenoate (10:1n7 or n8) levels	T	C	21.9839	2.74155e-06
rs146968042	(2 or 3)-decenoate (10:1n7 or n8) levels	T	C	34.6716	3.88588e-09
rs151154986	(2 or 3)-decenoate (10:1n7 or n8) levels	A	G	60.4801	7.37651e-15
rs80343679	(2 or 3)-decenoate (10:1n7 or n8) levels	G	A	22.7125	1.87574e-06
rs13379820	(2 or 3)-decenoate (10:1n7 or n8) levels	A	G	21.5544	3.42998e-06
rs62011351	(2 or 3)-decenoate (10:1n7 or n8) levels	A	G	20.6807	5.41198e-06
rs2646097	(2 or 3)-decenoate (10:1n7 or n8) levels	C	G	26.0233	3.36202e-07
rs111258052	(2 or 3)-decenoate (10:1n7 or n8) levels	C	T	22.4319	2.17113e-06
rs149187224	(2 or 3)-decenoate (10:1n7 or n8) levels	C	T	19.7403	8.84871e-06

## Sheet: Sheet4
Supplementary Table 4: As SNPs detailed parameters for IPF
SNP	Exposure	Ref	Alt	F	P
rs72633570	IPF	G	A	21.4571	3.6181e-06
rs112935424	IPF	T	G	24.3299	8.11671e-07
rs11264341	IPF	C	T	21.2625	4.00452e-06
rs71637266	IPF	C	T	24.6237	6.96803e-07
rs12638862	IPF	A	G	48.2938	3.6686e-12
rs114440102	IPF	C	A	21.293	3.94149e-06
rs3846287	IPF	C	T	23.6981	1.12694e-06
rs114104093	IPF	C	G	27.4662	1.5986e-07
rs2736099	IPF	A	G	45.9474	1.21451e-11
rs58452381	IPF	G	A	35.0934	3.14196e-09
rs149389326	IPF	C	CT	83.4367	6.57809e-20
rs10065761	IPF	A	T	23.3042	1.3829e-06
rs2763132	IPF	G	A	32.5187	1.18051e-08
rs2076295	IPF	T	G	34.3529	4.59663e-09
rs2214551	IPF	T	C	26.3763	2.80931e-07
rs188416486	IPF	C	T	21.6521	3.26829e-06
rs117770012	IPF	T	C	21.7062	3.17746e-06
rs117815297	IPF	C	T	22.3861	2.22946e-06
rs503623	IPF	C	G	24.3943	7.8491e-07
rs743240	IPF	G	A	26.4453	2.71088e-07
rs11246335	IPF	G	A	59.9427	9.76338e-15
rs66670048	IPF	T	C	32.1841	1.4022e-08
rs117017076	IPF	C	G	23.9352	9.96231e-07
rs35000338	IPF	G	C	41.638	1.09827e-10
rs72843931	IPF	C	T	62.3066	2.939e-15
rs10860349	IPF	C	T	21.0845	4.39451e-06
rs191852210	IPF	A	G	24.8555	6.17874e-07
rs62057151	IPF	C	T	36.2737	1.71443e-09
rs5743507	IPF	G	C	24.0196	9.53477e-07
rs60218791	IPF	G	T	23.3797	1.32966e-06

## Sheet: Sheet5
Supplementary Table 5: Forward mendelian randomization estamites for metabolites on risk of IPF
Trait	Exposure	#SNPs		IVW					MR-Egger					Weighted median					simple mode					weighted mode
			b	OR	OR_LCI95	OR_UCI95	P	b	OR	OR_LCI95	OR_UCI95	P	b	OR	OR_LCI95	OR_UCI95	P	b	OR	OR_LCI95	OR_UCI95	P	b	OR	OR_LCI95	OR_UCI95	P
IPF	N-acetylglycine levels	22	-0.1446	0.837077	0.714648	0.98048	0.0274996	-0.117812	0.865368	0.651036	1.15026	0.331206	-0.17784	0.888863	0.747808	1.05652	0.181446	-0.31102	0.732699	0.449825	1.19346	0.225232	-0.118765	0.888017	0.730119	1.08006	0.247726
IPF	Docosadienoate (22:2n6) levels	15	-0.725079	0.727099	0.569979	0.92753	0.0102985	-0.0686518	0.484286	0.261367	0.897334	0.0383546	-0.318693	0.933652	0.671868	1.29744	0.682585	-0.0061397	0.993879	0.589017	1.67702	0.981973	-0.0133991	0.98669	0.596909	1.631	0.959065
IPF	lsovalerylcarnitine (C5) levels	21	0.404767	1.2435	1.04937	1.47356	0.0118569	0.114536	1.49895	0.921865	2.4373	0.119148	0.217933	1.12135	0.861243	1.46002	0.394981	0.0454891	1.04654	0.675204	1.6221	0.840838	0.113777	1.1205	0.789951	1.58937	0.530743
IPF	Homostachydrine levels	23	-0.0659888	0.822203	0.676791	0.998859	0.0486668	-0.302782	0.936141	0.632914	1.38464	0.744354	-0.195768	0.73876	0.552687	0.987478	0.0408439	-0.340546	0.711382	0.433827	1.16651	0.190864	-0.346565	0.707113	0.457523	1.09286	0.132976
IPF	Gamma-glutamylalanine levels	13	-0.047349	0.772197	0.606232	0.983597	0.0362628	-0.353634	0.953754	0.57002	1.59582	0.8602	-0.258516	0.702132	0.512743	0.961473	0.0274559	-0.419762	0.657203	0.414196	1.04278	0.100024	-0.349986	0.704698	0.487042	1.01962	0.0880304
IPF	13-HODE + 9-HODE levels	16	-0.184397	0.77684	0.604167	0.998863	0.0489683	-0.144774	0.831606	0.460724	1.50105	0.550354	-0.252521	0.865218	0.615667	1.21592	0.404332	-0.171411	0.842475	0.519454	1.36636	0.497821	-0.125017	0.882482	0.560645	1.38907	0.597032
IPF	4-hydroxyglutamate levels	20	0.349281	1.22987	1.02076	1.48182	0.0295489	0.169986	1.41805	0.965186	2.08339	0.0920523	0.206909	1.18529	0.917784	1.53076	0.192718	0.377175	1.45816	0.884631	2.40352	0.155466	0.318465	1.37502	0.870952	2.1708	0.1876
IPF	Cis-4-decenoate (10:1n6) levels	18	0.0372307	1.18047	1.04648	1.33162	0.00695265	0.165928	1.03793	0.850765	1.26628	0.718449	0.165915	1.18049	1.00147	1.3915	0.0479794	0.183347	1.20123	0.858058	1.68165	0.300385	0.128014	1.13657	0.966855	1.33607	0.139202
IPF	1-(1-enyl-palmitoyl)-GPC (p-16:0) levels	23	-0.328246	0.808043	0.663351	0.984295	0.0342393	-0.222454	0.720186	0.429896	1.2065	0.226161	-0.21314	0.800552	0.609791	1.05099	0.109182	-0.308911	0.734246	0.457418	1.17861	0.214091	-0.295316	0.744296	0.478465	1.15782	0.203719
IPF	N-methyltaurine levels	23	0.170376	1.16514	1.02213	1.32815	0.0221581	0.179347	1.18575	0.941776	1.49293	0.161939	0.15284	1.19644	0.981677	1.45818	0.0756033	0.221816	1.24834	0.912576	1.70765	0.179132	0.195827	1.21632	0.937871	1.57743	0.154007
IPF	9-hydroxystearate levels	21	0.646903	1.35546	1.10443	1.66355	0.00360747	0.284152	1.90962	1.13112	3.22392	0.0256513	0.304143	1.32863	0.987235	1.7881	0.0607632	0.204605	1.22704	0.681406	2.20959	0.503196	0.234677	1.2645	0.691498	2.31231	0.45491
IPF	Tyramine O-sulfate levels	19	-0.116643	0.796603	0.653058	0.9717	0.0248843	-0.219938	0.889903	0.598667	1.32282	0.571679	-0.227399	0.802569	0.603014	1.06816	0.131576	-0.38119	0.683048	0.436335	1.06926	0.112793	-0.273687	0.76057	0.533481	1.08432	0.147745
IPF	1-myristoyl-2-arachidonoyl-GPC (14:0/20:4) levels	19	-0.424388	0.709883	0.584103	0.862748	0.000573766	-0.36417	0.65417	0.453271	0.944111	0.0367046	-0.342655	0.694773	0.512736	0.941438	0.0188085	-0.426686	0.652668	0.415515	1.02518	0.080489	-0.38567	0.679995	0.474968	0.973525	0.0494505
IPF	N-palmitoyl-heptadecasphingosine (d17:1/16:0) levels	23	0.33282	1.20821	1.0409	1.40241	0.0128779	0.17606	1.3949	1.01926	1.90897	0.0500439	0.189141	1.19251	0.935477	1.52017	0.155176	0.282042	1.32583	0.844934	2.08044	0.232799	0.220144	1.24626	0.883748	1.75746	0.222539
IPF	N-lactoyl phenylalanine levels	11	-0.869064	0.686669	0.480161	0.981992	0.03944	-0.269985	0.419344	0.127967	1.37417	0.185078	-0.375903	0.763391	0.493415	1.18109	0.225311	-0.34185	0.710455	0.342048	1.47566	0.380903	-0.295057	0.744489	0.386106	1.43552	0.399108
IPF	Sulfate of piperine metabolite C18H21NO3 (1) levels	20	-0.0760477	0.811361	0.664696	0.990389	0.0398855	-0.187121	0.926772	0.536593	1.60067	0.788144	-0.209042	0.829343	0.624334	1.10167	0.196483	-0.227613	0.796432	0.513208	1.23596	0.322785	-0.216458	0.805366	0.530822	1.22191	0.321595
IPF	(2 or 3)-decenoate (10:1n7 or n8) levels	22	-0.192427	0.755377	0.627659	0.909084	0.00299113	-0.354354	0.824955	0.552065	1.23274	0.358939	-0.280538	0.701627	0.533426	0.922865	0.0112756	-0.442826	0.642219	0.407454	1.01225	0.0702191	-0.448979	0.63828	0.442829	0.919997	0.0253653

## Sheet: Sheet6
Supplement Table 6: Reverse mendelian randomization estimate of IPF risk to plasma metabolites
Trait	Exposure	#SNPs	IVW					MR-Egger					Weighted median					simple mode					weighted mode
			b	OR	OR_LCI95	OR_UCI95	P-value	b	OR	OR_LCI95	OR_UCI95	P-value	b	OR	OR_LCI95	OR_UCI95	P-value	b	OR	OR_LCI95	OR_UCI95	P-value	b	OR	OR_LCI95	OR_UCI95	P-value
N-acetylglycine levels	IPF	31	0.00619196	0.995389	0.949258	1.04376	0.848623	-0.0149809	0.985131	0.92448	1.04976	0.644016	-0.00462124	1.00621	0.904962	1.11879	0.909683	-0.0193666	0.98082	0.868809	1.10727	0.756431	-0.0153111	0.984806	0.887391	1.09291	0.775239
Docosadienoate (22:2n6) levels	IPF	31	-0.0237539	1.01395	0.961014	1.0698	0.612558	-0.00456534	0.995445	0.926181	1.06989	0.901259	0.0138546	0.976526	0.866959	1.09994	0.698503	-0.0503904	0.950858	0.808179	1.11873	0.548102	-0.0548452	0.946632	0.811852	1.10379	0.489393
lsovalerylcarnitine (C5) levels	IPF	31	0.120122	1.01597	0.953357	1.0827	0.625377	0.023978	1.02427	0.954174	1.09951	0.507341	0.0158458	1.12763	0.984512	1.29156	0.0934305	0.104788	1.11047	0.933356	1.3212	0.246482	0.0783537	1.08151	0.946306	1.23602	0.259232
Homostachydrine levels	IPF	31	0.0138084	1.03929	0.987798	1.09346	0.137169	0.0298196	1.03027	0.96803	1.09651	0.348259	0.0385345	1.0139	0.905297	1.13554	0.812884	0.00714465	1.00717	0.885092	1.14609	0.914417	0.00182837	1.00183	0.901225	1.11367	0.973211
Gamma-glutamylalanine levels	IPF	31	-0.0454607	0.97002	0.919582	1.02322	0.263882	-0.0436803	0.95726	0.890217	1.02935	0.238361	-0.0304383	0.955557	0.848337	1.07633	0.460094	-0.0836362	0.919766	0.769696	1.0991	0.364758	-0.0895986	0.914298	0.777062	1.07577	0.288841
13-HODE + 9-HODE levels	IPF	31	0.0585265	1.00291	0.959277	1.04852	0.898218	0.00198252	1.00198	0.940875	1.06706	0.950762	0.00290272	1.06027	0.961537	1.16915	0.250129	-0.0305505	0.969911	0.860303	1.09349	0.621194	0.0083121	1.00835	0.907015	1.121	0.878775
4-hydroxyglutamate levels	IPF	31	0.0784163	1.00161	0.947392	1.05892	0.9549	-0.0155102	0.984609	0.915627	1.05879	0.675563	0.00160569	1.08157	0.958453	1.22051	0.213555	-0.0853099	0.918228	0.783603	1.07598	0.300004	-0.0509681	0.950309	0.826615	1.09251	0.479298
Cis-4-decenoate (10:1n6) levels	IPF	31	-0.0499153	1.00225	0.95612	1.0506	0.925598	0.00915086	1.00919	0.945755	1.07689	0.782345	0.00224489	0.95131	0.858014	1.05475	0.351053	0.0088559	1.0089	0.883886	1.15159	0.896481	0.0145865	1.01469	0.90312	1.14005	0.807793
1-(1-enyl-palmitoyl)-GPC (p-16:0) levels	IPF	31	0.0364307	0.988678	0.933099	1.04757	0.699687	0.000258104	1.00026	0.932314	1.07315	0.994262	-0.0113868	1.0371	0.912503	1.17872	0.581216	0.038956	1.03972	0.881514	1.22633	0.647022	0.0238584	1.02415	0.890155	1.1783	0.741078
N-methyltaurine levels	IPF	31	-0.0568908	0.990921	0.93115	1.05453	0.773855	0.0238814	1.02417	0.94515	1.10979	0.55992	-0.00912063	0.944697	0.823168	1.08417	0.424677	0.0310694	1.03156	0.873655	1.218	0.716537	0.0310694	1.03156	0.89774	1.18532	0.664325
9-hydroxystearate levels	IPF	31	-0.0184784	0.988242	0.945213	1.03323	0.602531	-0.0249394	0.975369	0.913516	1.04141	0.455604	-0.011828	0.981691	0.890469	1.08226	0.713073	0.0916156	1.09594	0.949558	1.2649	0.22009	-0.0590983	0.942614	0.833948	1.06544	0.351868
Tyramine O-sulfate levels	IPF	31	-0.120096	0.961084	0.915407	1.00904	0.110101	-0.0452909	0.955719	0.893929	1.02178	0.18413	-0.0396932	0.886836	0.796934	0.986879	0.0357564	-0.046778	0.954299	0.842289	1.0812	0.468443	-0.0423219	0.958561	0.857856	1.07109	0.460683
1-myristoyl-2-arachidonoyl-GPC (14:0/20:4) levels	IPF	31	0.0300584	0.982024	0.931677	1.03509	0.499335	-0.00442076	0.995589	0.930445	1.06529	0.898117	-0.0181395	1.03051	0.917581	1.15735	0.615598	-0.0260419	0.974294	0.827272	1.14745	0.757175	0.0608121	1.0627	0.931198	1.21277	0.374078
N-palmitoyl-heptadecasphingosine (d17:1/16:0) levels	IPF	31	0.0269652	0.990894	0.941262	1.04314	0.727157	-0.0035407	0.996466	0.929441	1.06832	0.92061	-0.00914751	1.02733	0.916713	1.1513	0.646173	-0.0190452	0.981135	0.855338	1.12543	0.787448	0.0192719	1.01946	0.90213	1.15205	0.759507
N-lactoyl phenylalanine levels	IPF	31	-0.0179201	0.975801	0.923349	1.03123	0.384834	-0.0189037	0.981274	0.91893	1.04785	0.572451	-0.024497	0.98224	0.868056	1.11144	0.778263	0.0302095	1.03067	0.900066	1.18023	0.665247	0.00102536	1.00103	0.89229	1.12301	0.986172
Sulfate of piperine metabolite C18H21NO3 (1) levels	IPF	31	0.0447787	0.99385	0.946637	1.04342	0.803818	-0.018505	0.981665	0.914336	1.05395	0.609724	-0.00616851	1.0458	0.939598	1.164	0.419119	-0.0709616	0.931498	0.808352	1.0734	0.334497	-0.0647681	0.937285	0.828708	1.06009	0.310745
(2 or 3)-decenoate (10:1n7 or n8) levels	IPF	31	-0.0480035	1.01866	0.971732	1.06786	0.442264	0.0208831	1.0211	0.955106	1.09166	0.540144	0.0184899	0.95313	0.860812	1.05535	0.363343	0.0867043	1.09057	0.926602	1.28356	0.305284	0.0993623	1.10447	0.927763	1.31483	0.272835

## Sheet: Sheet7
Supplementary Table 7: Robustness and sensitivity of forward Mendelian randomization analysis
Trait	Exposure	Pleiotropy			Heterogeneity
		Egger-Intercept			MR Egger		Inverse variance weighted
		Intercept	se	P-value	Q	Q_pval	Q	Q_pval
IPF	N-acetylglycine levels	-0.0062	0.0223551	0.783712	28.1728	0.105371	28.2818	0.132337
IPF	Docosadienoate (22:2n6) levels	0.0525	0.0373607	0.183283	8.2077	0.829811	10.1835	0.74865
IPF	lsovalerylcarnitine (C5) levels	-0.0271	0.0337022	0.431064	19.2029	0.443893	19.857	0.466908
IPF	Homostachydrine levels	-0.0183	0.0245399	0.462177	20.441	0.4935	21.002	0.520614
IPF	Gamma-glutamylalanine levels	-0.03	0.032943	0.380896	13.5636	0.258088	14.5911	0.264564
IPF	13-HODE + 9-HODE levels	-0.0079	0.0314454	0.804911	15.4132	0.350505	15.483	0.41722
IPF	4-hydroxyglutamate levels	-0.0202	0.0244211	0.417899	9.83578	0.937135	10.5232	0.938838
IPF	Cis-4-decenoate (10:1n6) levels	0.0305	0.0191683	0.130414	10.7926	0.8221	13.3347	0.713511
IPF	1-(1-enyl-palmitoyl)-GPC (p-16:0) levels	0.0125	0.0265027	0.640939	12.8029	0.915371	13.0268	0.932411
IPF	N-methyltaurine levels	-0.0033	0.0183494	0.857831	9.11645	0.988268	9.14934	0.992517
IPF	9-hydroxystearate levels	-0.0464	0.033316	0.179455	16.689	0.610927	18.6318	0.545862
IPF	Tyramine O-sulfate levels	-0.0186	0.0292399	0.532916	19.5073	0.3002	19.9723	0.334384
IPF	1-myristoyl-2-arachidonoy!-GPC (14:0/20:4) levels	0.0119	0.0231242	0.612828	11.0344	0.854771	11.3001	0.881189
IPF	N-palmitoyl-heptadecasphingosine (d17:1/16:0) levels	-0.0233	0.0229011	0.319438	21.4143	0.433907	22.4747	0.431877
IPF	N-lactoyl phenylalanine levels	0.0459	0.0537123	0.414589	12.184	0.203135	13.1743	0.214092
IPF	Sulfate of piperine metabolite C18H21NO3 (1) levels	-0.0155	0.0303041	0.614653	15.2198	0.646823	15.4823	0.691492
IPF	(2 or 3)-decenoate (10:1n7 or n8) levels	-0.0124	0.0256005	0.633257	16.7744	0.667572	17.0092	0.71055

## Sheet: Sheet8
Supplementary Table 8: Genetic predictors of lsovalerylcarnitine C5 levels and their associations with IPF
SNP	CHR	Effect Allele	Reference Allele	Exposure			Outcome
				lsovalerylcarnitine (C5) levels			IPF
				Beta	SE	P value	Beta	SE	P value
rs1171616	10	T	G	0.100664	0.0180052	2.26e-08	-0.0266656	0.0460473	0.562527
rs117747447	13	C	G	-0.219365	0.0489727	7.49e-06	-0.115679	0.112419	0.303481
rs117793326	11	G	A	0.28387	0.0640458	9.32e-06	0.155273	0.151117	0.304184
rs117855554	16	T	G	-0.166004	0.0370955	7.64e-06	-0.093678	0.123959	0.44982
rs118170877	21	G	A	0.304979	0.0623512	1e-06	0.196074	0.180039	0.276126
rs12112191	7	G	A	0.103069	0.0231762	8.7e-06	-0.0315807	0.0435658	0.468514
rs140582732	5	T	C	-0.251108	0.0564215	8.56e-06	0.585945	0.339716	0.0845629
rs143854855	17	T	A	-0.213795	0.0479163	8.13e-06	0.00337966	0.1022	0.97362
rs144720400	19	T	C	0.343904	0.0771429	8.27e-06	0.31375	0.397052	0.429412
rs149719179	17	C	A	0.271385	0.0603149	6.81e-06	0.139849	0.168646	0.406965
rs1801591	15	A	G	0.119356	0.0263045	5.69e-06	0.0138364	0.050942	0.785921
rs2289329	15	C	T	-0.170244	0.0151609	2.93e-29	-0.0960912	0.0333965	0.00401116
rs273900	5	A	G	-0.179927	0.0151695	1.89e-32	-0.0203171	0.0335669	0.544998
rs34708625	12	C	T	0.103185	0.0168317	8.76e-10	-0.0118914	0.0382278	0.755748
rs36113945	3	C	A	-0.0917392	0.019534	2.65e-06	0.0113305	0.0454219	0.803012
rs4666393	2	C	T	-0.0778531	0.0173994	7.66e-06	-0.0077395	0.0394106	0.844313
rs55665473	10	A	G	-0.078315	0.017207	5.33e-06	-0.0635043	0.0371636	0.0874923
rs62525488	8	G	A	0.193812	0.0416167	3.21e-06	-0.058117	0.0777785	0.454936
rs6749227	2	C	T	0.126804	0.0267484	2.13e-06	0.114092	0.0493755	0.0208497
rs74759468	17	T	C	0.274785	0.0610236	6.7e-06	0.0439278	0.135674	0.746109
rs7707728	5	T	C	0.120653	0.0233346	2.33e-07	-0.0002442	0.0478493	0.995928
rs79211833	4	C	T	-0.109659	0.0248106	9.88e-06	0.0238762	0.0679752	0.725402
rs80329585	8	C	A	-0.344646	0.0711364	1.27e-06	-0.0788341	0.152826	0.605964
rs9976940	21	G	C	-0.154638	0.0345954	7.83e-06	-0.173584	0.0894053	0.0521927
